# Supplementary material for: Longitudinal clinical and proteomic diabetes signatures in women with a history of gestational diabetes
Source: JCI Insight. 2024 Nov 26;10(2):e183213. doi: 10.1172/jci.insight.183213 (PMC11790031; doi:10.1172/jci.insight.183213)
Supplement: Supplemental tables 1-8 [file jciinsight-10-183213-s240.xlsx]

## Sheet: Supplementary Data1
	Supplementary Data1. The 75 proteins associated with T2D and the 23 proteins associated with prediabetes in univariate cross-sectional analysis
	T2D vs HC														Prediabetes vs HC
	6Y (Benjamini-Hochberg (BH)-FDR adj pvalue <0.1)														6Y (Benjamini-Hochberg (BH)-FDR adj pvalue <0.1)
	Decreased						Increased								Decreased						Increased
	9 proteins						11 proteins								13 proteins						10 proteins
				Log2 FC	Adj.p-value					Log2 FC	Adj.p-value							Log2 FC	Adj.p-value					Log2 FC	Adj.p-value
	PG.Genes	PG.ProteinDescriptions	PG.UniProtIds	T2D vs H_6Y	T2D vs H_6Y		PG.Genes	PG.ProteinDescriptions	PG.UniProtIds	T2D vs H_6Y	T2D vs H_6Y				PG.Genes	PG.ProteinDescriptions	PG.UniProtIds	PreD vs H_6Y	PreD vs H_6Y		PG.Genes	PG.ProteinDescriptions	PG.UniProtIds	PreD vs H_6Y	PreD vs H_6Y
	IGF1	Insulin-like growth factor I;Isoform 2 of Insulin-like growth factor I;Isoform 3 of Insulin-like growth factor I;Isoform 4 of Insulin-like growth factor I	P05019;P05019-2;P05019-3;P05019-4	-0.483412	0.021828		CRP	C-reactive protein	P02741	1.03905	0.0364258				IGFBP2	Insulin-like growth factor-binding protein 2	P18065	-0.657556	0.000544585		PRG4	Isoform C of Proteoglycan 4	Q92954-3	0.376554	0.000544585
	CFL1;CFL1;BRWD1;CFL1	Cofilin-1;Cofilin-1 (Fragment);Bromodomain and WD repeat-containing protein 1 (Fragment);Cofilin-1	E9PK25;E9PP50;H0Y4A7;P23528	-0.378159	0.0709044		ALDOB	Fructose-bisphosphate aldolase;Fructose-bisphosphate aldolase B	A0A3B3IS80;P05062	0.50743	0.0619081				FGB	Fibrinogen beta chain	D6REL8;P02675	-0.38576	0.0716509		GGH	Gamma-glutamyl hydrolase	Q92820	0.285931	0.0716509
	PON3	Serum paraoxonase/lactonase 3	Q15166	-0.367535	0.021828		APMAP	Adipocyte plasma membrane-associated protein (Fragment);Adipocyte plasma membrane-associated protein	H0Y512;Q9HDC9	0.44319	0.00478004				PON3	Serum paraoxonase/lactonase 3	Q15166	-0.365186	0.000296653		FN1	Isoform 1 of Fibronectin;Isoform 14 of Fibronectin;Isoform 3 of Fibronectin;Isoform 8 of Fibronectin	P02751-1;P02751-14;P02751-3;P02751-8	0.271009	0.0310746
	BICDL2;ANAPC2	Isoform 2 of BICD family-like cargo adapter 2;Isoform 2 of Anaphase-promoting complex subunit 2	A1A5D9-2;Q9UJX6-2	-0.262495	0.0612688		SAA1	Serum amyloid A-1 protein	P0DJI8	0.398963	0.0935436				VCAM1	Vascular cell adhesion protein 1	P19320	-0.280955	0.00630428		PCYOX1	Prenylcysteine oxidase 1	Q9UHG3	0.246239	0.0273759
	ALDOA	Fructose-bisphosphate aldolase A;Isoform 2 of Fructose-bisphosphate aldolase A	P04075;P04075-2	-0.223555	0.0293878		NAGLU	Alpha-N-acetylglucosaminidase	P54802	0.335036	0.0851216				IL1RAP	Interleukin-1 receptor accessory protein;Isoform 2 of Interleukin-1 receptor accessory protein;Isoform 4 of Interleukin-1 receptor accessory protein	Q9NPH3;Q9NPH3-2;Q9NPH3-5	-0.280897	0.0376116		LGALS3BP	Galectin-3-binding protein	Q08380	0.243155	0.0916784
	PKM	Pyruvate kinase (Fragment);Isoform M1 of Pyruvate kinase PKM	H3BTN5;P14618-2	-0.20874	0.0851216		PRG4	Isoform C of Proteoglycan 4	Q92954-3	0.303582	0.0393739				GPX3	Glutathione peroxidase;Glutathione peroxidase 3	A0A087X1J7;P22352	-0.23176	0.0376116		APCS	Serum amyloid P-component	P02743	0.210584	0.0916784
	HSPG2	Basement membrane-specific heparan sulfate proteoglycan core protein	P98160	-0.186217	0.0935436		SAA4	Serum amyloid A-4 protein	P35542	0.221947	0.0640808				ITIH3	Inter-alpha-trypsin inhibitor heavy chain H3;Isoform 2 of Inter-alpha-trypsin inhibitor heavy chain H3	Q06033;Q06033-2	-0.204839	0.0920495		SERPINF1	Pigment epithelium-derived factor	P36955	0.158573	0.000544585
	GSN	Gelsolin	P06396	-0.183085	0.0184461		SERPIND1	Heparin cofactor 2	P05546	0.186427	0.021828				FBLN1	Isoform C of Fibulin-1	P23142-4	-0.193695	0.0310746		CFI	Complement factor I	E7ETH0	0.128792	0.0716509
	ITIH2	Inter-alpha-trypsin inhibitor heavy chain H2	P19823	-0.122963	0.0612688		BTD	Biotinidase;Isoform 2 of Biotinidase;Isoform 3 of Biotinidase;Isoform 4 of Biotinidase	P43251;P43251-2;P43251-3;P43251-4	0.16143	0.0612688				SERPINC1	Antithrombin-III	P01008	-0.182405	0.0716509		CFH	Complement factor H	P08603	0.102151	0.0609794
							CPB2	Carboxypeptidase B2	A0A087WSY5;Q96IY4	0.140683	0.0393739				CDH5	Cadherin-5	P33151	-0.170648	0.0716509		C3	Complement C3	P01024	0.0906541	0.0666313
							PI4K2B	Phosphatidylinositol 4-kinase type 2-beta	G5E9Z4	0.117855	0.0931184				FBLN1	Fibulin-1	P23142	-0.166138	0.0916784
															ITIH2	Inter-alpha-trypsin inhibitor heavy chain H2	P19823	-0.131131	0.0716509
															GSN	Gelsolin	P06396	-0.119483	0.0916784
	10Y (Benjamini-Hochberg (BH)-FDR adj pvalue <0.1)
	Decreased						Increased
	46 proteins						15 proteins
				Log2 FC	Adj.p-value					Log2 FC	Adj.p-value
	PG.Genes	PG.ProteinDescriptions	PG.UniProtIds	T2D vs H_10Y	T2D vs H_10Y		PG.Genes	PG.ProteinDescriptions	PG.UniProtIds	T2D vs H_10Y	T2D vs H_10Y
	IGFBP2	Insulin-like growth factor-binding protein 2	P18065	-0.994647	0.000371408		CRP	C-reactive protein	P02741	1.45847	0.00922543
	ADIPOQ	Adiponectin	Q15848	-0.935576	0.00167085		IGHV1OR15-1	Immunoglobulin heavy variable 1/OR15-1 (non-functional) (Fragment)	A0A075B7D0	1.37102	0.0974856
	APOC1	Apolipoprotein C-I (Fragment);Apolipoprotein C-I	K7ERI9;P02654	-0.697581	0.0169405		HP	Haptoglobin	P00738	1.28981	0.022679
	SHBG	Sex hormone-binding globulin	I3L145;P04278	-0.655401	0.000741459		HPD	4-hydroxyphenylpyruvate dioxygenase;4-hydroxyphenylpyruvate dioxygenase;Isoform 2 of 4-hydroxyphenylpyruvate dioxygenase	A0A0B4J1R4;P32754;P32754-2	1.14048	0.0117722
	PON3	Serum paraoxonase/lactonase 3	Q15166	-0.625915	2.04106e-05		IGHG4	Immunoglobulin heavy constant gamma 4 (Fragment);Immunoglobulin heavy constant gamma 4	A0A286YFJ8;P01861	0.932461	0.0820598
	IL1RAP	Interleukin-1 receptor accessory protein;Isoform 2 of Interleukin-1 receptor accessory protein;Isoform 4 of Interleukin-1 receptor accessory protein	Q9NPH3;Q9NPH3-2;Q9NPH3-5	-0.575683	0.000650776		ORM1	Alpha-1-acid glycoprotein 1	P02763	0.74916	0.09512
	SOD3	Extracellular superoxide dismutase [Cu-Zn]	P08294	-0.57188	0.0828343		LECT2	Leukocyte cell-derived chemotaxin-2	D6RD58;O14960	0.498213	0.0820598
	APOC3	Apolipoprotein C-III	B0YIW2;P02656	-0.545954	0.09512			Uncharacterized protein (Fragment)	H0YJW9	0.338545	0.000619021
	APOD	Apolipoprotein D (Fragment);Apolipoprotein D	C9JF17;P05090	-0.542656	2.11828e-07		F9	Coagulation factor IX	P00740	0.258001	0.0213241
	CCL14	C-C motif chemokine;C-C motif chemokine 14;Isoform HCC-3 of C-C motif chemokine 14	A0A087X089;Q16627;Q16627-2	-0.51656	0.0972948		CP	Ceruloplasmin (Fragment)	D6RE86	0.240342	0.0788981
	CRISP3	Cysteine-rich secretory protein 3;Cysteine-rich secretory protein 3;Isoform 2 of Cysteine-rich secretory protein 3;Isoform 3 of Cysteine-rich secretory protein 3	J3KPA1;P54108;P54108-2;P54108-3	-0.483814	0.0014337		PI4K2B	Phosphatidylinositol 4-kinase type 2-beta	G5E9Z4	0.229963	0.0014337
	PLTP	Phospholipid transfer protein;Isoform 2 of Phospholipid transfer protein;Isoform 3 of Phospholipid transfer protein	P55058;P55058-2;P55058-3	-0.415546	0.00167085		VTN	Vitronectin	P04004	0.204025	0.00167085
	PI16	Peptidase inhibitor 16;Isoform 2 of Peptidase inhibitor 16	Q6UXB8;Q6UXB8-2	-0.413194	0.00167085		C3	Complement C3	P01024	0.179945	0.000809082
	FLNA	Filamin-A;Isoform 2 of Filamin-A;Filamin-A	P21333;P21333-2;Q60FE5	-0.387799	0.0807781		C2	Complement C2	P06681	0.174703	0.0402563
	CDH13	Cadherin-13;Isoform 4 of Cadherin-13	P55290;P55290-4	-0.377127	0.00529147		CFH	Complement factor H	P08603	0.151568	0.0974856
	SELL	L-selectin;Isoform 2 of L-selectin	P14151;P14151-2	-0.374939	0.00947911
	UMOD	Uromodulin;Isoform 4 of Uromodulin;Isoform 5 of Uromodulin;Uromodulin	P07911;P07911-4;P07911-5;X6RBG4	-0.372324	0.00167085
	PTPRG	Receptor-type tyrosine-protein phosphatase gamma;Isoform 2 of Receptor-type tyrosine-protein phosphatase gamma	P23470;P23470-2	-0.371757	0.0310567
	LDHB	L-lactate dehydrogenase B chain	A0A5F9ZHM4;P07195	-0.36937	0.00529147
	NOTCH3	Neurogenic locus notch homolog protein 3 (Fragment);Neurogenic locus notch homolog protein 3	M0R3C9;Q9UM47	-0.341613	0.0146194
	NCAM1	Neural cell adhesion molecule 1;Neural cell adhesion molecule 1;Neural cell adhesion molecule 1;Neural cell adhesion molecule 1;Neural cell adhesion molecule 1;Neural cell adhesion molecule 1;Neural cell adhesion molecule 1;Isoform 2 of Neural cell adhesion molecule 1;Isoform 3 of Neural cell adhesion molecule 1;Isoform 4 of Neural cell adhesion molecule 1	A0A087WTE4;A0A087WTF6;A0A087WV75;A0A087WWD4;A0A087WX77;H7BYX6;P13591;P13591-1;P13591-3;P13591-4	-0.338925	0.0402563
	GSN	Gelsolin	P06396	-0.322953	1.00405e-05
	APOA1	Apolipoprotein A-I	P02647	-0.321513	0.015863
	MCAM	Cell surface glycoprotein MUC18	P43121	-0.31688	0.0014337
	F13A1	Coagulation factor XIII A chain	P00488	-0.315874	0.0521327
	HSPG2	Basement membrane-specific heparan sulfate proteoglycan core protein	P98160	-0.308346	0.00153405
	IGFBP6	Insulin-like growth factor-binding protein 6	F8VYK9;P24592	-0.303506	0.010312
	FBLN1	Fibulin-1	P23142	-0.30284	0.000650776
	FBLN1	Isoform C of Fibulin-1	P23142-4	-0.297416	0.00506628
	CHL1	Neural cell adhesion molecule L1-like protein;Neural cell adhesion molecule L1-like protein;Isoform 2 of Neural cell adhesion molecule L1-like protein	A0A087X0M8;O00533;O00533-2	-0.283636	0.0317092
	COMP	Cartilage oligomeric matrix protein	G3XAP6	-0.279434	0.00167085
	MMP2	72 kDa type IV collagenase	P08253	-0.252362	0.0226048
	SERPINC1	Antithrombin-III	P01008	-0.247725	0.0317092
	COL6A3	Collagen alpha-3(VI) chain;Collagen alpha-3(VI) chain;Isoform 2 of Collagen alpha-3(VI) chain;Isoform 4 of Collagen alpha-3(VI) chain	E7ENL6;P12111;P12111-2;P12111-4	-0.243468	0.00359686
	APOA2	Apolipoprotein A-II	P02652;V9GYM3	-0.243395	0.0445345
	VCL	Vinculin;Isoform 1 of Vinculin	P18206;P18206-2	-0.239935	0.0820598
	CLEC3B	Tetranectin	E9PHK0;P05452	-0.231773	0.00198569
	ADAMTS13	A disintegrin and metalloproteinase with thrombospondin motifs 13	Q76LX8	-0.223626	0.0521327
	CFD	Complement factor D	K7ERG9;P00746	-0.213264	0.0833256
	F13B	Coagulation factor XIII B chain	P05160	-0.207205	0.0267344
	APOM	Apolipoprotein M	O95445	-0.204612	0.0267344
	AZGP1	Zinc-alpha-2-glycoprotein	P25311	-0.198548	0.010312
	CDH5	Cadherin-5	P33151	-0.187857	0.0937595
	SERPINA6	Corticosteroid-binding globulin	P08185	-0.172602	0.0539928
	ITIH2	Inter-alpha-trypsin inhibitor heavy chain H2	P19823	-0.141103	0.0974856
	GC	Vitamin D-binding protein;Vitamin D-binding protein;Isoform 3 of Vitamin D-binding protein	D6RF35;P02774;P02774-3	-0.111929	0.0833256

## Sheet: Supplementary Data2
	Supplementary Data2: Cross-sectional analyses were conducted to examine the association of 75 proteins with T2D, adjusting for age, BMI, insulin, and metformin treatment in two separate sensitivity analyses. The first model was adjusted for age and BMI and the results are displayed in columns I-K. The second model additionally adjusted for metformin and insulin treatment, with outputs displayed i…
					No clinical variables-adjustment			Age and BMI- adjusted			Age, BMI, insulin and metformin - adjusted
	PG.Genes	PG.ProteinDescriptions	PG.UniProtIds	contrast	lfc	p.val	BH.FDR	lfc.adjusted	p.val.adjusted	p.val.adjusted.BH.FDR	lfc.adjusted	p.val.adjusted	p.val.adjusted.BH.FDR
	APMAP	Adipocyte plasma membrane-associated protein (Fragment);Adipocyte plasma membrane-associated protein	H0Y512;Q9HDC9	T2D at 6 years vs Healthy at 6 years	0.44319	1.11683e-05	0.00478004	0.379267	0.000239316	0.0512136	0.356646	0.00199484	0.142299
	GSN	Gelsolin	P06396	T2D at 6 years vs Healthy at 6 years	-0.183085	8.61974e-05	0.0184462	-0.145422	0.000452875	0.0521149	-0.0996126	0.028696	0.563635
	SERPIND1	Heparin cofactor 2	P05546	T2D at 6 years vs Healthy at 6 years	0.186427	0.000189486	0.021828	0.181549	0.000629774	0.0539087	0.208773	0.000368979	0.0716725
	PON3	Serum paraoxonase/lactonase 3	Q15166	T2D at 6 years vs Healthy at 6 years	-0.367535	0.000204849	0.021828	-0.226031	0.00127061	0.0604247	-0.238458	0.00238703	0.14595
	IGF1	Insulin-like growth factor I;Isoform 2 of Insulin-like growth factor I;Isoform 3 of Insulin-like growth factor I;Isoform 4 of Insulin-like growth factor I	P05019;P05019-2;P05019-3;P05019-4	T2D at 6 years vs Healthy at 6 years	-0.483412	0.000255	0.021828	-0.41124	0.000199503	0.0512136	-0.432621	0.000502378	0.0716725
	ALDOA	Fructose-bisphosphate aldolase A;Isoform 2 of Fructose-bisphosphate aldolase A	P04075;P04075-2	T2D at 6 years vs Healthy at 6 years	-0.223555	0.000411978	0.0293877	-0.176556	0.0293694	0.447867	-0.132071	0.145564	0.853442
	CRP	C-reactive protein	P02741	T2D at 6 years vs Healthy at 6 years	1.03906	0.000595749	0.0364258	0.577684	0.0120096	0.342673	0.598236	0.0207576	0.522603
	CPB2	Carboxypeptidase B2	A0A087WSY5;Q96IY4	T2D at 6 years vs Healthy at 6 years	0.140683	0.000818742	0.0393737	0.147562	0.00101151	0.0541159	0.144444	0.00417168	0.198386
	PRG4	Isoform C of Proteoglycan 4	Q92954-3	T2D at 6 years vs Healthy at 6 years	0.303582	0.000827952	0.0393737	0.188004	0.0097372	0.29768	0.241089	0.00312945	0.167426
	BTD	Biotinidase;Isoform 2 of Biotinidase;Isoform 3 of Biotinidase;Isoform 4 of Biotinidase	P43251;P43251-2;P43251-3;P43251-4	T2D at 6 years vs Healthy at 6 years	0.16143	0.0015468	0.0612688	0.178796	0.000988464	0.0541159	0.198658	0.00112845	0.0965952
	BICDL2;ANAPC2	Isoform 2 of BICD family-like cargo adapter 2;Isoform 2 of Anaphase-promoting complex subunit 2	A1A5D9-2;Q9UJX6-2	T2D at 6 years vs Healthy at 6 years	-0.262495	0.0016807	0.0612688	-0.211812	0.0237732	0.41765	-0.154201	0.140046	0.853442
	ITIH2	Inter-alpha-trypsin inhibitor heavy chain H2	P19823	T2D at 6 years vs Healthy at 6 years	-0.122963	0.00171782	0.0612688	-0.0860305	0.0313616	0.447867	-0.055265	0.213314	0.929436
	ALDOB	Fructose-bisphosphate aldolase;Fructose-bisphosphate aldolase B	A0A3B3IS80;P05062	T2D at 6 years vs Healthy at 6 years	0.50743	0.00188039	0.0619081	0.464368	0.000487055	0.0521149	0.49214	0.0010245	0.0965952
	SAA4	Serum amyloid A-4 protein	P35542	T2D at 6 years vs Healthy at 6 years	0.221947	0.00209611	0.064081	0.179439	0.0161464	0.402167	0.185278	0.0273205	0.563635
	CFL1;CFL1;BRWD1;CFL1	Cofilin-1;Cofilin-1 (Fragment);Bromodomain and WD repeat-containing protein 1 (Fragment);Cofilin-1	E9PK25;E9PP50;H0Y4A7;P23528	T2D at 6 years vs Healthy at 6 years	-0.378159	0.00248497	0.0709044	-0.307949	0.0201872	0.41765	-0.260887	0.0798504	0.675889
	NAGLU	Alpha-N-acetylglucosaminidase	P54802	T2D at 6 years vs Healthy at 6 years	0.335036	0.00337368	0.0851217	0.339963	0.000801892	0.0541159	0.427599	0.000176045	0.0716725
	PKM	Pyruvate kinase (Fragment);Isoform M1 of Pyruvate kinase PKM	H3BTN5;P14618-2	T2D at 6 years vs Healthy at 6 years	-0.20874	0.003381	0.0851217	-0.136079	0.107014	0.663799	-0.0855175	0.366686	0.94283
	PI4K2B	Phosphatidylinositol 4-kinase type 2-beta	G5E9Z4	T2D at 6 years vs Healthy at 6 years	0.117855	0.00391615	0.0931175	0.0716889	0.047862	0.539077	0.0564485	0.165568	0.884224
	HSPG2	Basement membrane-specific heparan sulfate proteoglycan core protein	P98160	T2D at 6 years vs Healthy at 6 years	-0.186217	0.00434608	0.0935434	-0.129059	0.0310991	0.447867	-0.137277	0.0405082	0.563635
	SAA1	Serum amyloid A-1 protein	P0DJI8	T2D at 6 years vs Healthy at 6 years	0.398963	0.00437119	0.0935434	0.278762	0.0316589	0.447867	0.390959	0.00734528	0.314378
					No clinical variables-adjustment			Age and BMI- adjusted			Age, BMI, insulin and metformin - adjusted
	PG.Genes	PG.ProteinDescriptions	PG.UniProtIds	contrast_long_name	lfc	p.val	BH.FDR	lfc.adjusted	p.val.adjusted	p.val.adjusted.BH.FDR	lfc.adjusted	p.val.adjusted	p.val.adjusted.BH.FDR
	APOD	Apolipoprotein D (Fragment);Apolipoprotein D	C9JF17;P05090	T2D at 10 years vs Healthy at 10 years	-0.542656	4.94924e-10	2.11828e-07	-0.449826	1.22413e-06	0.000523926	-0.446042	0.00025351	0.0156106
	GSN	Gelsolin	P06396	T2D at 10 years vs Healthy at 10 years	-0.322953	4.69183e-08	1.00405e-05	-0.315014	8.08876e-06	0.001731	-0.308163	0.000967838	0.0318642
	PON3	Serum paraoxonase/lactonase 3	Q15166	T2D at 10 years vs Healthy at 10 years	-0.625915	1.43065e-07	2.04106e-05	-0.464933	6.95429e-05	0.00992145	-0.590141	0.000163516	0.0156106
	IGFBP2	Insulin-like growth factor-binding protein 2	P18065	T2D at 10 years vs Healthy at 10 years	-0.994647	3.4711e-06	0.000371408	-0.810602	0.000387679	0.0127636	-1.09435	0.000355784	0.0169195
	IL1RAP	Interleukin-1 receptor accessory protein;Isoform 2 of Interleukin-1 receptor accessory protein;Isoform 4 of Interleukin-1 receptor accessory protein	Q9NPH3;Q9NPH3-2;Q9NPH3-5	T2D at 10 years vs Healthy at 10 years	-0.575683	1.06373e-05	0.000650776	-0.487855	0.000296283	0.0123023	-0.656188	0.000291786	0.0156106
	FBLN1	Fibulin-1	P23142	T2D at 10 years vs Healthy at 10 years	-0.30284	1.06435e-05	0.000650776	-0.286923	0.000244298	0.0123023	-0.212887	0.037985	0.300615
	SHBG	Sex hormone-binding globulin	I3L145;P04278	T2D at 10 years vs Healthy at 10 years	-0.655401	1.38591e-05	0.000741459	-0.535794	0.000935369	0.022241	-0.750686	0.00055539	0.0237707
	C3	Complement C3	P01024	T2D at 10 years vs Healthy at 10 years	0.179945	1.70134e-05	0.000809082	0.140403	0.00121203	0.0259374	0.131208	0.0234086	0.250472
	MCAM	Cell surface glycoprotein MUC18	P43121	T2D at 10 years vs Healthy at 10 years	-0.31688	3.71619e-05	0.0014337	-0.294228	0.000167375	0.0123023	-0.401309	0.000126569	0.0156106
	CRISP3	Cysteine-rich secretory protein 3;Cysteine-rich secretory protein 3;Isoform 2 of Cysteine-rich secretory protein 3;Isoform 3 of Cysteine-rich secretory protein 3	J3KPA1;P54108;P54108-2;P54108-3	T2D at 10 years vs Healthy at 10 years	-0.483814	3.82745e-05	0.0014337	-0.377042	0.0033458	0.0493794	-0.540641	0.00183917	0.0491977
	PI4K2B	Phosphatidylinositol 4-kinase type 2-beta	G5E9Z4	T2D at 10 years vs Healthy at 10 years	0.229963	4.01972e-05	0.0014337	0.201272	0.000235646	0.0123023	0.29606	5.23036e-05	0.0156106
	HSPG2	Basement membrane-specific heparan sulfate proteoglycan core protein	P98160	T2D at 10 years vs Healthy at 10 years	-0.308346	4.6595e-05	0.00153405	-0.237212	0.00246502	0.0422011	-0.290167	0.0050437	0.107935
	ADIPOQ	Adiponectin	Q15848	T2D at 10 years vs Healthy at 10 years	-0.935576	5.96706e-05	0.00167085	-0.771969	0.00157965	0.0321948	-1.20515	0.000250566	0.0156106
	PLTP	Phospholipid transfer protein;Isoform 2 of Phospholipid transfer protein;Isoform 3 of Phospholipid transfer protein	P55058;P55058-2;P55058-3	T2D at 10 years vs Healthy at 10 years	-0.415546	6.43591e-05	0.00167085	-0.353332	0.000932678	0.022241	-0.543725	0.000148706	0.0156106
	COMP	Cartilage oligomeric matrix protein	G3XAP6	T2D at 10 years vs Healthy at 10 years	-0.279434	6.61937e-05	0.00167085	-0.287872	0.000283222	0.0123023	-0.263559	0.0125491	0.185208
	PI16	Peptidase inhibitor 16;Isoform 2 of Peptidase inhibitor 16	Q6UXB8;Q6UXB8-2	T2D at 10 years vs Healthy at 10 years	-0.413194	6.90573e-05	0.00167085	-0.427942	0.000229336	0.0123023	-0.529289	0.000736771	0.0286671
	UMOD	Uromodulin;Isoform 4 of Uromodulin;Isoform 5 of Uromodulin;Uromodulin	P07911;P07911-4;P07911-5;X6RBG4	T2D at 10 years vs Healthy at 10 years	-0.372324	7.07605e-05	0.00167085	-0.30068	0.00629257	0.0816128	-0.2947	0.047228	0.302383
	VTN	Vitronectin	P04004	T2D at 10 years vs Healthy at 10 years	0.204025	7.41733e-05	0.00167085	0.207932	0.000320427	0.0123023	0.282052	0.000287272	0.0156106
	CLEC3B	Tetranectin	E9PHK0;P05452	T2D at 10 years vs Healthy at 10 years	-0.231773	9.27892e-05	0.00198569	-0.230644	0.000989417	0.0222879	-0.25852	0.00618264	0.126008
	COL6A3	Collagen alpha-3(VI) chain;Collagen alpha-3(VI) chain;Isoform 2 of Collagen alpha-3(VI) chain;Isoform 4 of Collagen alpha-3(VI) chain	E7ENL6;P12111;P12111-2;P12111-4	T2D at 10 years vs Healthy at 10 years	-0.243468	0.000176482	0.00359686	-0.185018	0.0168756	0.150474	-0.110124	0.285006	0.689221
	FBLN1	Isoform C of Fibulin-1	P23142-4	T2D at 10 years vs Healthy at 10 years	-0.297416	0.000260416	0.00506628	-0.26335	0.00378627	0.052275	-0.263791	0.0308358	0.279255
	LDHB	L-lactate dehydrogenase B chain	A0A5F9ZHM4;P07195	T2D at 10 years vs Healthy at 10 years	-0.36937	0.000292371	0.00529147	-0.389308	0.000708239	0.0202084	-0.346291	0.024241	0.253052
	CDH13	Cadherin-13;Isoform 4 of Cadherin-13	P55290;P55290-4	T2D at 10 years vs Healthy at 10 years	-0.377127	0.000296718	0.00529147	-0.331408	0.00358685	0.0511724	-0.228734	0.129599	0.519585
	CRP	C-reactive protein	P02741	T2D at 10 years vs Healthy at 10 years	1.45847	0.000538868	0.00922543	0.867331	0.0280596	0.196877	1.17917	0.0276981	0.269427
	SELL	L-selectin;Isoform 2 of L-selectin	P14151;P14151-2	T2D at 10 years vs Healthy at 10 years	-0.374939	0.000575834	0.00947911	-0.327769	0.00270112	0.0440025	-0.442066	0.00270701	0.0681529
	AZGP1	Zinc-alpha-2-glycoprotein	P25311	T2D at 10 years vs Healthy at 10 years	-0.198548	0.000657268	0.010312	-0.179618	0.00277586	0.0440025	-0.233449	0.00415183	0.0987214
	IGFBP6	Insulin-like growth factor-binding protein 6	F8VYK9;P24592	T2D at 10 years vs Healthy at 10 years	-0.303506	0.000674616	0.010312	-0.290003	0.000814616	0.021791	-0.286039	0.0136619	0.19491
	HPD	4-hydroxyphenylpyruvate dioxygenase;4-hydroxyphenylpyruvate dioxygenase;Isoform 2 of 4-hydroxyphenylpyruvate dioxygenase	A0A0B4J1R4;P32754;P32754-2	T2D at 10 years vs Healthy at 10 years	1.14048	0.000797649	0.0117722	1.26619	0.000340637	0.0123023	0.94972	0.0398748	0.300615
	NOTCH3	Neurogenic locus notch homolog protein 3 (Fragment);Neurogenic locus notch homolog protein 3	M0R3C9;Q9UM47	T2D at 10 years vs Healthy at 10 years	-0.341613	0.00102472	0.0146194	-0.339773	0.0101012	0.116846	-0.201419	0.250768	0.67986
	APOA1	Apolipoprotein A-I	P02647	T2D at 10 years vs Healthy at 10 years	-0.321513	0.00114896	0.015863	-0.240314	0.0430695	0.237009	-0.305317	0.0592624	0.347456
	APOC1	Apolipoprotein C-I (Fragment);Apolipoprotein C-I	K7ERI9;P02654	T2D at 10 years vs Healthy at 10 years	-0.697581	0.00126658	0.0169405	-0.689949	0.0100695	0.116846	-0.793522	0.0293066	0.27485
	F9	Coagulation factor IX	P00740	T2D at 10 years vs Healthy at 10 years	0.258001	0.00164415	0.0213241	0.223286	0.0127866	0.127271	0.210845	0.0823976	0.430021
	MMP2	72 kDa type IV collagenase	P08253	T2D at 10 years vs Healthy at 10 years	-0.252362	0.00179571	0.0226048	-0.222351	0.0152224	0.148072	-0.290742	0.0189252	0.217289
	HP	Haptoglobin	P00738	T2D at 10 years vs Healthy at 10 years	1.28981	0.00185459	0.022679	1.29674	0.00301036	0.0460155	1.00875	0.0839789	0.430021
	APOM	Apolipoprotein M	O95445	T2D at 10 years vs Healthy at 10 years	-0.204612	0.00226748	0.0267344	-0.167624	0.0166106	0.150474	-0.111042	0.235884	0.662422
	F13B	Coagulation factor XIII B chain	P05160	T2D at 10 years vs Healthy at 10 years	-0.207205	0.00231115	0.0267344	-0.25822	0.000344924	0.0123023	-0.257693	0.0076339	0.136138
	PTPRG	Receptor-type tyrosine-protein phosphatase gamma;Isoform 2 of Receptor-type tyrosine-protein phosphatase gamma	P23470;P23470-2	T2D at 10 years vs Healthy at 10 years	-0.371757	0.00275737	0.0310567	-0.324148	0.0083698	0.102351	-0.416889	0.0120473	0.184152
	CHL1	Neural cell adhesion molecule L1-like protein;Neural cell adhesion molecule L1-like protein;Isoform 2 of Neural cell adhesion molecule L1-like protein	A0A087X0M8;O00533;O00533-2	T2D at 10 years vs Healthy at 10 years	-0.283636	0.00294732	0.0317092	-0.255775	0.0243468	0.189462	-0.309003	0.0452814	0.302383
	SERPINC1	Antithrombin-III	P01008	T2D at 10 years vs Healthy at 10 years	-0.247725	0.00296348	0.0317092	-0.150632	0.0599791	0.284775	-0.345304	0.00117032	0.0357782
	C2	Complement C2	P06681	T2D at 10 years vs Healthy at 10 years	0.174703	0.00390489	0.0402563	0.157628	0.0198152	0.162391	0.245511	0.00687802	0.133809
	NCAM1	Neural cell adhesion molecule 1;Neural cell adhesion molecule 1;Neural cell adhesion molecule 1;Neural cell adhesion molecule 1;Neural cell adhesion molecule 1;Neural cell adhesion molecule 1;Neural cell adhesion molecule 1;Isoform 2 of Neural cell adhesion molecule 1;Isoform 3 of Neural cell adhesion molecule 1;Isoform 4 of Neural cell adhesion molecule 1	A0A087WTE4;A0A087WTF6;A0A087WV75;A0A087WWD4;A0A087WX77;H7BYX6;P13591;P13591-1;P13591-3;P13591-4	T2D at 10 years vs Healthy at 10 years	-0.338925	0.00395039	0.0402563	-0.255771	0.0299442	0.206712	-0.287833	0.0717458	0.398795
	APOA2	Apolipoprotein A-II	P02652;V9GYM3	T2D at 10 years vs Healthy at 10 years	-0.243395	0.00447426	0.0445345	-0.164243	0.109559	0.359145	-0.126343	0.365074	0.751211
	ADAMTS13	A disintegrin and metalloproteinase with thrombospondin motifs 13	Q76LX8	T2D at 10 years vs Healthy at 10 years	-0.223626	0.00543285	0.0521327	-0.229463	0.0160991	0.149792	-0.199285	0.114722	0.483758
	F13A1	Coagulation factor XIII A chain	P00488	T2D at 10 years vs Healthy at 10 years	-0.315874	0.00548124	0.0521327	-0.287692	0.0126452	0.127271	-0.243882	0.116061	0.483758
	SERPINA6	Corticosteroid-binding globulin	P08185	T2D at 10 years vs Healthy at 10 years	-0.172602	0.00580297	0.0539928	-0.116473	0.0556379	0.278356	-0.102133	0.212349	0.626797
	CP	Ceruloplasmin (Fragment)	D6RE86	T2D at 10 years vs Healthy at 10 years	0.240342	0.00866405	0.0788981	0.146684	0.140084	0.410657	0.116654	0.388358	0.773104
	FLNA	Filamin-A;Isoform 2 of Filamin-A;Filamin-A	P21333;P21333-2;Q60FE5	T2D at 10 years vs Healthy at 10 years	-0.387799	0.00905923	0.0807781	-0.364369	0.0175857	0.153606	-0.40953	0.0471322	0.302383
	LECT2	Leukocyte cell-derived chemotaxin-2	D6RD58;O14960	T2D at 10 years vs Healthy at 10 years	0.498213	0.00946783	0.0820598	0.571898	0.0155731	0.148117	0.607713	0.0575155	0.34576
	IGHG4	Immunoglobulin heavy constant gamma 4 (Fragment);Immunoglobulin heavy constant gamma 4	A0A286YFJ8;P01861	T2D at 10 years vs Healthy at 10 years	0.932461	0.00959957	0.0820598	1.11206	0.00233309	0.0416067	1.0284	0.0342644	0.299289
	VCL	Vinculin;Isoform 1 of Vinculin	P18206;P18206-2	T2D at 10 years vs Healthy at 10 years	-0.239935	0.00977816	0.0820598	-0.220225	0.0375202	0.229409	-0.0822728	0.557014	0.88297
	SOD3	Extracellular superoxide dismutase [Cu-Zn]	P08294	T2D at 10 years vs Healthy at 10 years	-0.57188	0.010064	0.0828343	-0.474878	0.0255797	0.192072	-0.751656	0.00887495	0.146095
	CFD	Complement factor D	K7ERG9;P00746	T2D at 10 years vs Healthy at 10 years	-0.213264	0.0104695	0.0833256	-0.266472	0.0021829	0.0406208	-0.365249	0.00143503	0.0409462
	GC	Vitamin D-binding protein;Vitamin D-binding protein;Isoform 3 of Vitamin D-binding protein	D6RF35;P02774;P02774-3	T2D at 10 years vs Healthy at 10 years	-0.111929	0.010513	0.0833256	-0.0736535	0.103884	0.358543	-0.0550279	0.370859	0.75794
	CDH5	Cadherin-5	P33151	T2D at 10 years vs Healthy at 10 years	-0.187857	0.0120485	0.0937595	-0.267998	0.00209343	0.0406208	-0.255021	0.0295399	0.27485
	APOC3	Apolipoprotein C-III	B0YIW2;P02656	T2D at 10 years vs Healthy at 10 years	-0.545954	0.0125994	0.09512	-0.659142	0.0193324	0.162391	-0.777211	0.0426011	0.302383
	ORM1	Alpha-1-acid glycoprotein 1	P02763	T2D at 10 years vs Healthy at 10 years	0.74916	0.0126678	0.09512	0.645069	0.0357664	0.221855	0.687547	0.09956	0.45819
	CCL14	C-C motif chemokine;C-C motif chemokine 14;Isoform HCC-3 of C-C motif chemokine 14	A0A087X089;Q16627;Q16627-2	T2D at 10 years vs Healthy at 10 years	-0.51656	0.0131848	0.0972948	-0.559113	0.0125018	0.127271	-0.481562	0.107956	0.477433
	IGHV1OR15-1	Immunoglobulin heavy variable 1/OR15-1 (non-functional) (Fragment)	A0A075B7D0	T2D at 10 years vs Healthy at 10 years	1.37102	0.0137772	0.0974856	1.66404	0.00477104	0.0638126	0.838982	0.276513	0.685859
	ITIH2	Inter-alpha-trypsin inhibitor heavy chain H2	P19823	T2D at 10 years vs Healthy at 10 years	-0.141103	0.013848	0.0974856	-0.112687	0.0778828	0.322482	-0.149339	0.0867453	0.431097
	CFH	Complement factor H	P08603	T2D at 10 years vs Healthy at 10 years	0.151568	0.013894	0.0974856	0.0613232	0.311221	0.594654	0.0359236	0.658775	0.91544

## Sheet: Supplementary Data3
	Supplemental Data3. Identification of Glycated Peptides in the 6-Year and 10-Year PONCH Study Cohorts. In the 6-year and 10-year PONCH study cohorts, various glycated peptides were observed. Among them, the top table lists Albumin and hemopexin peptides with missing values of less than 0.1, demonstrating a significant elevation in T2D compared to healthy controls (p<0.05), consistent with finding…
	Selected Glycated Peptides
	Protein	Gene	Peptide	p-value	FC (T2D/Ctrl)	Cohort
	Hemopexin	HPX	_GYPK*LLQDEFPGIPSPLDAAVEC^HR_	5.62341e-06	0.53	6Y
	Hemopexin	HPX	_RLEK*EVGTPHGIILDSVDAAFIC^PGSSR_	8.51138e-05	0.42	6Y
	Hemopexin	HPX	_RLEK*EVGTPHGIILDSVDAAFIC^PGSSR_	0.00112	0.39854	10Y
	Albumin	ALB	_SHC^IAEVENDEM[Oxidation (M)]PADLPSLAADFVESK*DVC^K_	1.48813	0.709357	10Y
	Albumin	ALB	_PLLEK*SHC^IAEVENDEMPADLPSLAADFVESK_	2.25426	0.800961	10Y
	PG.ProteinDescriptions	PG.Genes	PG.UniProtIds	PG.ProteinNames	EG.ModifiedSequence	EG.PrecursorId	Stripped sequence	(-)Log Welch's T-test p-value T2D vs Ctrl	BH.FDR p-value T2D vs Ctrl	Log2 FC (T2D/ctrl)	Missing values (%)	Cohort
	Hemopexin	HPX	P02790	HEMO_HUMAN	_RLEK[Hex (K)]EVGTPHGIILDSVDAAFIC[Carbamidomethyl (C)]PGSSR_	_RLEK[Hex (K)]EVGTPHGIILDSVDAAFIC[Carbamidomethyl (C)]PGSSR_.4	_RLEKEVGTPHGIILDSVDAAFICPGSSR_	2.95078	0.0664086	0.39854	0	10Y_T2D vs H
	Albumin	ALB	P02768	ALBU_HUMAN	_PLLEK[Hex (K)]SHC[Carbamidomethyl (C)]IAEVENDEM[Oxidation (M)]PADLPSLAADFVESK_	_PLLEK[Hex (K)]SHC[Carbamidomethyl (C)]IAEVENDEM[Oxidation (M)]PADLPSLAADFVESK_.4	_PLLEKSHCIAEVENDEMPADLPSLAADFVESK_	2.25426	0.149124	0.800961	3.66972	10Y_T2D vs H
	Albumin	ALB	P02768	ALBU_HUMAN	_PLLEK[Hex (K)]SHC[Carbamidomethyl (C)]IAEVENDEMPADLPSLAADFVESK_	_PLLEK[Hex (K)]SHC[Carbamidomethyl (C)]IAEVENDEMPADLPSLAADFVESK_.4	_PLLEKSHCIAEVENDEMPADLPSLAADFVESK_	2.25426	0.149124	0.800961	3.66972	10Y_T2D vs H
	Alpha-1-acid glycoprotein 1	ORM1	P02763	A1AG1_HUMAN	_NWGLSVYADK[Hex (K)]PETTK_	_NWGLSVYADK[Hex (K)]PETTK_.3	_NWGLSVYADKPETTK_	1.74532	0.258915	0.816016	0	10Y_T2D vs H
	Immunoglobulin heavy constant gamma 1	IGHG1	P01857	IGHG1_HUMAN	_THTC[Carbamidomethyl (C)]PPC[Carbamidomethyl (C)]PAPELLGGPSVFLFPPK[Hex (K)]PK_	_THTC[Carbamidomethyl (C)]PPC[Carbamidomethyl (C)]PAPELLGGPSVFLFPPK[Hex (K)]PK_.3	_THTCPPCPAPELLGGPSVFLFPPKPK_	1.65959	0.280571	0.968892	0	10Y_T2D vs H
	Immunoglobulin heavy constant gamma 1	IGHG1	P01857	IGHG1_HUMAN	_THTC[Carbamidomethyl (C)]PPC[Carbamidomethyl (C)]PAPELLGGPSVFLFPPK[Hex (K)]PK_	_THTC[Carbamidomethyl (C)]PPC[Carbamidomethyl (C)]PAPELLGGPSVFLFPPK[Hex (K)]PK_.4	_THTCPPCPAPELLGGPSVFLFPPKPK_	1.65959	0.280571	0.968892	0	10Y_T2D vs H
	Albumin	ALB	P02768	ALBU_HUMAN	_SHC[Carbamidomethyl (C)]IAEVENDEM[Oxidation (M)]PADLPSLAADFVESK[Hex (K)]DVC[Carbamidomethyl (C)]K_	_SHC[Carbamidomethyl (C)]IAEVENDEM[Oxidation (M)]PADLPSLAADFVESK[Hex (K)]DVC[Carbamidomethyl (C)]K_.4	_SHCIAEVENDEMPADLPSLAADFVESKDVCK_	1.48813	0.330215	0.709357	0	10Y_T2D vs H
	Albumin	ALB	P02768	ALBU_HUMAN	_SHC[Carbamidomethyl (C)]IAEVENDEMPADLPSLAADFVESK[Hex (K)]DVC[Carbamidomethyl (C)]K_	_SHC[Carbamidomethyl (C)]IAEVENDEMPADLPSLAADFVESK[Hex (K)]DVC[Carbamidomethyl (C)]K_.4	_SHCIAEVENDEMPADLPSLAADFVESKDVCK_	1.48813	0.330215	0.709357	0	10Y_T2D vs H
	Apolipoprotein A-II	APOA2	P02652	APOA2_HUMAN	_SK[Hex (K)]EQLTPLIK_	_SK[Hex (K)]EQLTPLIK_.3	_SKEQLTPLIK_	1.39823	0.353399	-0.26071	0	10Y_T2D vs H
	Apolipoprotein A-I	APOA1	P02647	APOA1_HUMAN	_AK[Hex (K)]VQPYLDDFQK_	_AK[Hex (K)]VQPYLDDFQK_.3	_AKVQPYLDDFQK_	1.28329	0.397032	-0.445366	0	10Y_T2D vs H
	Haptoglobin	HP	P00738	HPT_HUMAN	_LRTEGDGVYTLNDK[Hex (K)]K_	_LRTEGDGVYTLNDK[Hex (K)]K_.3	_LRTEGDGVYTLNDKK_	1.26733	0.403516	0.676005	0.917431	10Y_T2D vs H
	Albumin	ALB	P02768	ALBU_HUMAN	_C[Carbamidomethyl (C)]ASLQK[Hex (K)]FGER_	_C[Carbamidomethyl (C)]ASLQK[Hex (K)]FGER_.2	_CASLQKFGER_	1.2629	0.405144	-0.725894	87.156	10Y_T2D vs H
	Albumin	ALB	P02768	ALBU_HUMAN	_C[Carbamidomethyl (C)]ASLQK[Hex (K)]FGER_	_C[Carbamidomethyl (C)]ASLQK[Hex (K)]FGER_.3	_CASLQKFGER_	1.2629	0.405144	-0.725894	87.156	10Y_T2D vs H
	Ceruloplasmin	CP	P00450	CERU_HUMAN	_VTFHNK[Hex (K)]GAYPLSIEPIGVR_	_VTFHNK[Hex (K)]GAYPLSIEPIGVR_.4	_VTFHNKGAYPLSIEPIGVR_	1.25465	0.409271	0.335018	19.2661	10Y_T2D vs H
	Albumin	ALB	P02768	ALBU_HUMAN	_C[Carbamidomethyl (C)]C[Carbamidomethyl (C)]AAADPHEC[Carbamidomethyl (C)]YAK[Hex (K)]VFDEFKPLVEEPQNLIK_	_C[Carbamidomethyl (C)]C[Carbamidomethyl (C)]AAADPHEC[Carbamidomethyl (C)]YAK[Hex (K)]VFDEFKPLVEEPQNLIK_.4	_CCAAADPHECYAKVFDEFKPLVEEPQNLIK_	1.19608	0.423448	0.513848	0	10Y_T2D vs H
	Albumin	ALB	P02768	ALBU_HUMAN	_C[Carbamidomethyl (C)]C[Carbamidomethyl (C)]AAADPHEC[Carbamidomethyl (C)]YAK[Hex (K)]VFDEFKPLVEEPQNLIK_	_C[Carbamidomethyl (C)]C[Carbamidomethyl (C)]AAADPHEC[Carbamidomethyl (C)]YAK[Hex (K)]VFDEFKPLVEEPQNLIK_.5	_CCAAADPHECYAKVFDEFKPLVEEPQNLIK_	1.19608	0.423448	0.513848	0	10Y_T2D vs H
	Albumin	ALB	P02768	ALBU_HUMAN	_C[Carbamidomethyl (C)]C[Carbamidomethyl (C)]AAADPHEC[Carbamidomethyl (C)]YAKVFDEFK[Hex (K)]PLVEEPQNLIK_	_C[Carbamidomethyl (C)]C[Carbamidomethyl (C)]AAADPHEC[Carbamidomethyl (C)]YAKVFDEFK[Hex (K)]PLVEEPQNLIK_.4	_CCAAADPHECYAKVFDEFKPLVEEPQNLIK_	1.19608	0.423448	0.513848	0	10Y_T2D vs H
	Albumin	ALB	P02768	ALBU_HUMAN	_C[Carbamidomethyl (C)]C[Carbamidomethyl (C)]AAADPHEC[Carbamidomethyl (C)]YAKVFDEFK[Hex (K)]PLVEEPQNLIK_	_C[Carbamidomethyl (C)]C[Carbamidomethyl (C)]AAADPHEC[Carbamidomethyl (C)]YAKVFDEFK[Hex (K)]PLVEEPQNLIK_.5	_CCAAADPHECYAKVFDEFKPLVEEPQNLIK_	1.19608	0.423448	0.513848	0	10Y_T2D vs H
	Hemopexin	HPX	P02790	HEMO_HUMAN	_GYPK[Hex (K)]LLQDEFPGIPSPLDAAVEC[Carbamidomethyl (C)]HR_	_GYPK[Hex (K)]LLQDEFPGIPSPLDAAVEC[Carbamidomethyl (C)]HR_.4	_GYPKLLQDEFPGIPSPLDAAVECHR_	1.18316	0.42712	0.218558	0.917431	10Y_T2D vs H
	Immunoglobulin heavy constant alpha 1	IGHA1	P01876	IGHA1_HUMAN	_DLC[Carbamidomethyl (C)]GC[Carbamidomethyl (C)]YSVSSVLPGC[Carbamidomethyl (C)]AEPWNHGK[Hex (K)]TFTC[Carbamidomethyl (C)]TAAYPESK_	_DLC[Carbamidomethyl (C)]GC[Carbamidomethyl (C)]YSVSSVLPGC[Carbamidomethyl (C)]AEPWNHGK[Hex (K)]TFTC[Carbamidomethyl (C)]TAAYPESK_.4	_DLCGCYSVSSVLPGCAEPWNHGKTFTCTAAYPESK_	1.17476	0.428303	0.556242	29.3578	10Y_T2D vs H
	Albumin	ALB	P02768	ALBU_HUMAN	_RHPYFYAPELLFFAK[Hex (K)]R_	_RHPYFYAPELLFFAK[Hex (K)]R_.4	_RHPYFYAPELLFFAKR_	1.14027	0.443274	0.70049	0.917431	10Y_T2D vs H
	Albumin	ALB	P02768	ALBU_HUMAN	_TYETTLEK[Hex (K)]C[Carbamidomethyl (C)]C[Carbamidomethyl (C)]AAADPHEC[Carbamidomethyl (C)]YAK_	_TYETTLEK[Hex (K)]C[Carbamidomethyl (C)]C[Carbamidomethyl (C)]AAADPHEC[Carbamidomethyl (C)]YAK_.3	_TYETTLEKCCAAADPHECYAK_	1.09676	0.462852	0.548621	3.66972	10Y_T2D vs H
	Albumin	ALB	P02768	ALBU_HUMAN	_TYETTLEK[Hex (K)]C[Carbamidomethyl (C)]C[Carbamidomethyl (C)]AAADPHEC[Carbamidomethyl (C)]YAK_	_TYETTLEK[Hex (K)]C[Carbamidomethyl (C)]C[Carbamidomethyl (C)]AAADPHEC[Carbamidomethyl (C)]YAK_.4	_TYETTLEKCCAAADPHECYAK_	1.09676	0.462852	0.548621	3.66972	10Y_T2D vs H
	Immunoglobulin heavy constant gamma 2	IGHG2	P01859	IGHG2_HUMAN	_C[Carbamidomethyl (C)]C[Carbamidomethyl (C)]VEC[Carbamidomethyl (C)]PPC[Carbamidomethyl (C)]PAPPVAGPSVFLFPPK[Hex (K)]PK_	_C[Carbamidomethyl (C)]C[Carbamidomethyl (C)]VEC[Carbamidomethyl (C)]PPC[Carbamidomethyl (C)]PAPPVAGPSVFLFPPK[Hex (K)]PK_.3	_CCVECPPCPAPPVAGPSVFLFPPKPK_	1.07174	0.471697	0.708987	0	10Y_T2D vs H
	Alpha-1-antitrypsin	SERPINA1	P01009	A1AT_HUMAN	_LQHLENELTHDIITK[Hex (K)]FLENEDRR_	_LQHLENELTHDIITK[Hex (K)]FLENEDRR_.4	_LQHLENELTHDIITKFLENEDRR_	1.04998	0.478995	0.291849	23.8532	10Y_T2D vs H
	Alpha-1-antitrypsin	SERPINA1	P01009	A1AT_HUMAN	_LQHLENELTHDIITK[Hex (K)]FLENEDRR_	_LQHLENELTHDIITK[Hex (K)]FLENEDRR_.5	_LQHLENELTHDIITKFLENEDRR_	1.04998	0.478995	0.291849	23.8532	10Y_T2D vs H
	Albumin	ALB	P02768	ALBU_HUMAN	_VHTEC[Carbamidomethyl (C)]C[Carbamidomethyl (C)]HGDLLEC[Carbamidomethyl (C)]ADDRADLAK[Hex (K)]YIC[Carbamidomethyl (C)]ENQDSISSK_	_VHTEC[Carbamidomethyl (C)]C[Carbamidomethyl (C)]HGDLLEC[Carbamidomethyl (C)]ADDRADLAK[Hex (K)]YIC[Carbamidomethyl (C)]ENQDSISSK_.4	_VHTECCHGDLLECADDRADLAKYICENQDSISSK_	1.0305	0.487807	0.649488	0	10Y_T2D vs H
	Albumin	ALB	P02768	ALBU_HUMAN	_VHTEC[Carbamidomethyl (C)]C[Carbamidomethyl (C)]HGDLLEC[Carbamidomethyl (C)]ADDRADLAK[Hex (K)]YIC[Carbamidomethyl (C)]ENQDSISSK_	_VHTEC[Carbamidomethyl (C)]C[Carbamidomethyl (C)]HGDLLEC[Carbamidomethyl (C)]ADDRADLAK[Hex (K)]YIC[Carbamidomethyl (C)]ENQDSISSK_.5	_VHTECCHGDLLECADDRADLAKYICENQDSISSK_	1.0305	0.487807	0.649488	0	10Y_T2D vs H
	Albumin	ALB	P02768	ALBU_HUMAN	_VHTEC[Carbamidomethyl (C)]C[Carbamidomethyl (C)]HGDLLEC[Carbamidomethyl (C)]ADDRADLAK[Hex (K)]YIC[Carbamidomethyl (C)]ENQDSISSK_	_VHTEC[Carbamidomethyl (C)]C[Carbamidomethyl (C)]HGDLLEC[Carbamidomethyl (C)]ADDRADLAK[Hex (K)]YIC[Carbamidomethyl (C)]ENQDSISSK_.6	_VHTECCHGDLLECADDRADLAKYICENQDSISSK_	1.0305	0.487807	0.649488	0	10Y_T2D vs H
	Albumin	ALB	P02768	ALBU_HUMAN	_EC[Carbamidomethyl (C)]C[Carbamidomethyl (C)]EK[Hex (K)]PLLEK_	_EC[Carbamidomethyl (C)]C[Carbamidomethyl (C)]EK[Hex (K)]PLLEK_.2	_ECCEKPLLEK_	0.999804	0.503	1.15609	51.3761	10Y_T2D vs H
	Albumin	ALB	P02768	ALBU_HUMAN	_EC[Carbamidomethyl (C)]C[Carbamidomethyl (C)]EK[Hex (K)]PLLEK_	_EC[Carbamidomethyl (C)]C[Carbamidomethyl (C)]EK[Hex (K)]PLLEK_.3	_ECCEKPLLEK_	0.999804	0.503	1.15609	51.3761	10Y_T2D vs H
	Albumin	ALB	P02768	ALBU_HUMAN	_ADLAK[Hex (K)]YIC[Carbamidomethyl (C)]ENQDSISSK_	_ADLAK[Hex (K)]YIC[Carbamidomethyl (C)]ENQDSISSK_.2	_ADLAKYICENQDSISSK_	0.975241	0.511041	0.605009	0	10Y_T2D vs H
	Albumin	ALB	P02768	ALBU_HUMAN	_ADLAK[Hex (K)]YIC[Carbamidomethyl (C)]ENQDSISSK_	_ADLAK[Hex (K)]YIC[Carbamidomethyl (C)]ENQDSISSK_.3	_ADLAKYICENQDSISSK_	0.975241	0.511041	0.605009	0	10Y_T2D vs H
	Serotransferrin	TF	P02787	TRFE_HUMAN	_K[Hex (K)]ASYLDC[Carbamidomethyl (C)]IR_	_K[Hex (K)]ASYLDC[Carbamidomethyl (C)]IR_.2	_KASYLDCIR_	0.938153	0.524894	0.552502	0	10Y_T2D vs H
	Apolipoprotein A-I	APOA1	P02647	APOA1_HUMAN	_LHELQEK[Hex (K)]LSPLGEEMRDR_	_LHELQEK[Hex (K)]LSPLGEEMRDR_.3	_LHELQEKLSPLGEEMRDR_	0.931273	0.524894	-0.58821	25.6881	10Y_T2D vs H
	Albumin	ALB	P02768	ALBU_HUMAN	_TC[Carbamidomethyl (C)]VADESAENC[Carbamidomethyl (C)]DK[Hex (K)]SLHTLFGDK_	_TC[Carbamidomethyl (C)]VADESAENC[Carbamidomethyl (C)]DK[Hex (K)]SLHTLFGDK_.3	_TCVADESAENCDKSLHTLFGDK_	0.897971	0.538287	0.521902	0	10Y_T2D vs H
	Albumin	ALB	P02768	ALBU_HUMAN	_TC[Carbamidomethyl (C)]VADESAENC[Carbamidomethyl (C)]DK[Hex (K)]SLHTLFGDK_	_TC[Carbamidomethyl (C)]VADESAENC[Carbamidomethyl (C)]DK[Hex (K)]SLHTLFGDK_.4	_TCVADESAENCDKSLHTLFGDK_	0.897971	0.538287	0.521902	0	10Y_T2D vs H
	Albumin	ALB	P02768	ALBU_HUMAN	_LAK[Hex (K)]TYETTLEK_	_LAK[Hex (K)]TYETTLEK_.2	_LAKTYETTLEK_	0.856731	0.553797	-0.814979	0	10Y_T2D vs H
	Albumin	ALB	P02768	ALBU_HUMAN	_LAK[Hex (K)]TYETTLEK_	_LAK[Hex (K)]TYETTLEK_.3	_LAKTYETTLEK_	0.856731	0.553797	-0.814979	0	10Y_T2D vs H
	Albumin	ALB	P02768	ALBU_HUMAN	_AEFAEVSK[Hex (K)]LVTDLTK_	_AEFAEVSK[Hex (K)]LVTDLTK_.2	_AEFAEVSKLVTDLTK_	0.850536	0.556555	0.565058	0	10Y_T2D vs H
	Albumin	ALB	P02768	ALBU_HUMAN	_AEFAEVSK[Hex (K)]LVTDLTK_	_AEFAEVSK[Hex (K)]LVTDLTK_.3	_AEFAEVSKLVTDLTK_	0.850536	0.556555	0.565058	0	10Y_T2D vs H
	Albumin	ALB	P02768	ALBU_HUMAN	_EFNAETFTFHADIC[Carbamidomethyl (C)]TLSEK[Hex (K)]ER_	_EFNAETFTFHADIC[Carbamidomethyl (C)]TLSEK[Hex (K)]ER_.3	_EFNAETFTFHADICTLSEKER_	0.833443	0.567729	0.564809	11.9266	10Y_T2D vs H
	Serotransferrin	TF	P02787	TRFE_HUMAN	_K[Hex (K)]C[Carbamidomethyl (C)]STSSLLEAC[Carbamidomethyl (C)]TFR_	_K[Hex (K)]C[Carbamidomethyl (C)]STSSLLEAC[Carbamidomethyl (C)]TFR_.3	_KCSTSSLLEACTFR_	0.816143	0.571043	1.06521	55.0459	10Y_T2D vs H
	Serotransferrin	TF	P02787	TRFE_HUMAN	_DSSLC[Carbamidomethyl (C)]K[Hex (K)]LC[Carbamidomethyl (C)]M[Oxidation (M)]GSGLNLC[Carbamidomethyl (C)]EPNNK_	_DSSLC[Carbamidomethyl (C)]K[Hex (K)]LC[Carbamidomethyl (C)]M[Oxidation (M)]GSGLNLC[Carbamidomethyl (C)]EPNNK_.3	_DSSLCKLCMGSGLNLCEPNNK_	0.783267	0.583592	0.431681	0.917431	10Y_T2D vs H
	Serotransferrin	TF	P02787	TRFE_HUMAN	_DSSLC[Carbamidomethyl (C)]K[Hex (K)]LC[Carbamidomethyl (C)]MGSGLNLC[Carbamidomethyl (C)]EPNNK_	_DSSLC[Carbamidomethyl (C)]K[Hex (K)]LC[Carbamidomethyl (C)]MGSGLNLC[Carbamidomethyl (C)]EPNNK_.3	_DSSLCKLCMGSGLNLCEPNNK_	0.783267	0.583592	0.431681	0.917431	10Y_T2D vs H
	Albumin	ALB	P02768	ALBU_HUMAN	_RMPC[Carbamidomethyl (C)]AEDYLSVVLNQLC[Carbamidomethyl (C)]VLHEK[Hex (K)]TPVSDR_	_RMPC[Carbamidomethyl (C)]AEDYLSVVLNQLC[Carbamidomethyl (C)]VLHEK[Hex (K)]TPVSDR_.3	_RMPCAEDYLSVVLNQLCVLHEKTPVSDR_	0.74801	0.60009	0.646041	6.42202	10Y_T2D vs H
	Albumin	ALB	P02768	ALBU_HUMAN	_LVRPEVDVM[Oxidation (M)]C[Carbamidomethyl (C)]TAFHDNEETFLK[Hex (K)]K_	_LVRPEVDVM[Oxidation (M)]C[Carbamidomethyl (C)]TAFHDNEETFLK[Hex (K)]K_.3	_LVRPEVDVMCTAFHDNEETFLKK_	0.73304	0.607204	0.473846	0	10Y_T2D vs H
	Albumin	ALB	P02768	ALBU_HUMAN	_LVRPEVDVM[Oxidation (M)]C[Carbamidomethyl (C)]TAFHDNEETFLK[Hex (K)]K_	_LVRPEVDVM[Oxidation (M)]C[Carbamidomethyl (C)]TAFHDNEETFLK[Hex (K)]K_.4	_LVRPEVDVMCTAFHDNEETFLKK_	0.73304	0.607204	0.473846	0	10Y_T2D vs H
	Albumin	ALB	P02768	ALBU_HUMAN	_LVRPEVDVM[Oxidation (M)]C[Carbamidomethyl (C)]TAFHDNEETFLK[Hex (K)]K_	_LVRPEVDVM[Oxidation (M)]C[Carbamidomethyl (C)]TAFHDNEETFLK[Hex (K)]K_.5	_LVRPEVDVMCTAFHDNEETFLKK_	0.73304	0.607204	0.473846	0	10Y_T2D vs H
	Albumin	ALB	P02768	ALBU_HUMAN	_LVRPEVDVM[Oxidation (M)]C[Carbamidomethyl (C)]TAFHDNEETFLKK[Hex (K)]_	_LVRPEVDVM[Oxidation (M)]C[Carbamidomethyl (C)]TAFHDNEETFLKK[Hex (K)]_.4	_LVRPEVDVMCTAFHDNEETFLKK_	0.73304	0.607204	0.473846	0	10Y_T2D vs H
	Albumin	ALB	P02768	ALBU_HUMAN	_LVRPEVDVMC[Carbamidomethyl (C)]TAFHDNEETFLK[Hex (K)]K_	_LVRPEVDVMC[Carbamidomethyl (C)]TAFHDNEETFLK[Hex (K)]K_.3	_LVRPEVDVMCTAFHDNEETFLKK_	0.73304	0.607204	0.473846	0	10Y_T2D vs H
	Albumin	ALB	P02768	ALBU_HUMAN	_LVRPEVDVMC[Carbamidomethyl (C)]TAFHDNEETFLK[Hex (K)]K_	_LVRPEVDVMC[Carbamidomethyl (C)]TAFHDNEETFLK[Hex (K)]K_.4	_LVRPEVDVMCTAFHDNEETFLKK_	0.73304	0.607204	0.473846	0	10Y_T2D vs H
	Albumin	ALB	P02768	ALBU_HUMAN	_LVRPEVDVMC[Carbamidomethyl (C)]TAFHDNEETFLK[Hex (K)]K_	_LVRPEVDVMC[Carbamidomethyl (C)]TAFHDNEETFLK[Hex (K)]K_.5	_LVRPEVDVMCTAFHDNEETFLKK_	0.73304	0.607204	0.473846	0	10Y_T2D vs H
	Albumin	ALB	P02768	ALBU_HUMAN	_LVRPEVDVMC[Carbamidomethyl (C)]TAFHDNEETFLKK[Hex (K)]_	_LVRPEVDVMC[Carbamidomethyl (C)]TAFHDNEETFLKK[Hex (K)]_.3	_LVRPEVDVMCTAFHDNEETFLKK_	0.73304	0.607204	0.473846	0	10Y_T2D vs H
	Albumin	ALB	P02768	ALBU_HUMAN	_K[Hex (K)]VPQVSTPTLVEVSR_	_K[Hex (K)]VPQVSTPTLVEVSR_.2	_KVPQVSTPTLVEVSR_	0.72077	0.611264	0.401325	0	10Y_T2D vs H
	Albumin	ALB	P02768	ALBU_HUMAN	_HPYFYAPELLFFAK[Hex (K)]R_	_HPYFYAPELLFFAK[Hex (K)]R_.3	_HPYFYAPELLFFAKR_	0.7075	0.617034	0.544245	0	10Y_T2D vs H
	Albumin	ALB	P02768	ALBU_HUMAN	_RHPYFYAPELLFFAK[Hex (K)]_	_RHPYFYAPELLFFAK[Hex (K)]_.4	_RHPYFYAPELLFFAK_	0.695619	0.624603	0.459746	0	10Y_T2D vs H
	Immunoglobulin kappa constant	IGKC	P01834	IGKC_HUMAN	_VQWK[Hex (K)]VDNALQSGNSQESVTEQDSK_	_VQWK[Hex (K)]VDNALQSGNSQESVTEQDSK_.3	_VQWKVDNALQSGNSQESVTEQDSK_	0.674377	0.634535	0.36131	11.0092	10Y_T2D vs H
	Albumin	ALB	P02768	ALBU_HUMAN	_K[Hex (K)]QTALVELVK_	_K[Hex (K)]QTALVELVK_.2	_KQTALVELVK_	0.625778	0.656769	0.385235	0	10Y_T2D vs H
	Albumin	ALB	P02768	ALBU_HUMAN	_K[Hex (K)]QTALVELVK_	_K[Hex (K)]QTALVELVK_.3	_KQTALVELVK_	0.625778	0.656769	0.385235	0	10Y_T2D vs H
	Albumin	ALB	P02768	ALBU_HUMAN	_K[Hex (K)]YLYEIAR_	_K[Hex (K)]YLYEIAR_.2	_KYLYEIAR_	0.600895	0.667273	0.465975	0	10Y_T2D vs H
	Albumin	ALB	P02768	ALBU_HUMAN	_K[Hex (K)]YLYEIAR_	_K[Hex (K)]YLYEIAR_.3	_KYLYEIAR_	0.600895	0.667273	0.465975	0	10Y_T2D vs H
	Immunoglobulin heavy constant gamma 1	IGHG1	P01857	IGHG1_HUMAN	_VSNK[Hex (K)]ALPAPIEK_	_VSNK[Hex (K)]ALPAPIEK_.2	_VSNKALPAPIEK_	0.566785	0.689631	0.669022	55.0459	10Y_T2D vs H
	Immunoglobulin heavy constant gamma 1	IGHG1	P01857	IGHG1_HUMAN	_VSNK[Hex (K)]ALPAPIEK_	_VSNK[Hex (K)]ALPAPIEK_.3	_VSNKALPAPIEK_	0.566785	0.689631	0.669022	55.0459	10Y_T2D vs H
	Albumin	ALB	P02768	ALBU_HUMAN	_VFDEFK[Hex (K)]PLVEEPQNLIK_	_VFDEFK[Hex (K)]PLVEEPQNLIK_.2	_VFDEFKPLVEEPQNLIK_	0.565168	0.689894	0.308461	0	10Y_T2D vs H
	Albumin	ALB	P02768	ALBU_HUMAN	_VFDEFK[Hex (K)]PLVEEPQNLIK_	_VFDEFK[Hex (K)]PLVEEPQNLIK_.3	_VFDEFKPLVEEPQNLIK_	0.565168	0.689894	0.308461	0	10Y_T2D vs H
	Albumin	ALB	P02768	ALBU_HUMAN	_AAFTEC[Carbamidomethyl (C)]C[Carbamidomethyl (C)]QAADK[Hex (K)]AAC[Carbamidomethyl (C)]LLPK_	_AAFTEC[Carbamidomethyl (C)]C[Carbamidomethyl (C)]QAADK[Hex (K)]AAC[Carbamidomethyl (C)]LLPK_.3	_AAFTECCQAADKAACLLPK_	0.543547	0.700248	0.615283	40.367	10Y_T2D vs H
	Alpha-2-macroglobulin	A2M	P01023	A2MG_HUMAN	_SSGSLLNNAIK[Hex (K)]GGVEDEVTLSAYITIALLEIPLTVTHPVVR_	_SSGSLLNNAIK[Hex (K)]GGVEDEVTLSAYITIALLEIPLTVTHPVVR_.4	_SSGSLLNNAIKGGVEDEVTLSAYITIALLEIPLTVTHPVVR_	0.532695	0.705868	0.40218	12.844	10Y_T2D vs H
	Albumin	ALB	P02768	ALBU_HUMAN	_YK[Hex (K)]AAFTEC[Carbamidomethyl (C)]C[Carbamidomethyl (C)]QAADK_	_YK[Hex (K)]AAFTEC[Carbamidomethyl (C)]C[Carbamidomethyl (C)]QAADK_.2	_YKAAFTECCQAADK_	0.518405	0.714481	0.434185	0	10Y_T2D vs H
	Albumin	ALB	P02768	ALBU_HUMAN	_YK[Hex (K)]AAFTEC[Carbamidomethyl (C)]C[Carbamidomethyl (C)]QAADK_	_YK[Hex (K)]AAFTEC[Carbamidomethyl (C)]C[Carbamidomethyl (C)]QAADK_.3	_YKAAFTECCQAADK_	0.518405	0.714481	0.434185	0	10Y_T2D vs H
	Complement component C9	C9	P02748	CO9_HUMAN	_C[Carbamidomethyl (C)]HTC[Carbamidomethyl (C)]QNGGTVILMDGK[Hex (K)]_	_C[Carbamidomethyl (C)]HTC[Carbamidomethyl (C)]QNGGTVILMDGK[Hex (K)]_.2	_CHTCQNGGTVILMDGK_	0.512391	0.715755	0.100835	0	10Y_T2D vs H
	Complement component C9	C9	P02748	CO9_HUMAN	_C[Carbamidomethyl (C)]HTC[Carbamidomethyl (C)]QNGGTVILMDGK[Hex (K)]_	_C[Carbamidomethyl (C)]HTC[Carbamidomethyl (C)]QNGGTVILMDGK[Hex (K)]_.3	_CHTCQNGGTVILMDGK_	0.512391	0.715755	0.100835	0	10Y_T2D vs H
	Albumin	ALB	P02768	ALBU_HUMAN	_SLHTLFGDK[Hex (K)]LC[Carbamidomethyl (C)]TVATLR_	_SLHTLFGDK[Hex (K)]LC[Carbamidomethyl (C)]TVATLR_.2	_SLHTLFGDKLCTVATLR_	0.508775	0.717209	0.378065	0	10Y_T2D vs H
	Albumin	ALB	P02768	ALBU_HUMAN	_SLHTLFGDK[Hex (K)]LC[Carbamidomethyl (C)]TVATLR_	_SLHTLFGDK[Hex (K)]LC[Carbamidomethyl (C)]TVATLR_.3	_SLHTLFGDKLCTVATLR_	0.508775	0.717209	0.378065	0	10Y_T2D vs H
	Albumin	ALB	P02768	ALBU_HUMAN	_SLHTLFGDK[Hex (K)]LC[Carbamidomethyl (C)]TVATLR_	_SLHTLFGDK[Hex (K)]LC[Carbamidomethyl (C)]TVATLR_.4	_SLHTLFGDKLCTVATLR_	0.508775	0.717209	0.378065	0	10Y_T2D vs H
	Apolipoprotein A-I	APOA1	P02647	APOA1_HUMAN	_LAEYHAK[Hex (K)]ATEHLSTLSEK_	_LAEYHAK[Hex (K)]ATEHLSTLSEK_.4	_LAEYHAKATEHLSTLSEK_	0.487253	0.729518	-0.136287	0	10Y_T2D vs H
	Immunoglobulin heavy constant gamma 1	IGHG1	P01857	IGHG1_HUMAN	_SC[Carbamidomethyl (C)]DK[Hex (K)]THTC[Carbamidomethyl (C)]PPC[Carbamidomethyl (C)]PAPELLGGPSVFLFPPK_	_SC[Carbamidomethyl (C)]DK[Hex (K)]THTC[Carbamidomethyl (C)]PPC[Carbamidomethyl (C)]PAPELLGGPSVFLFPPK_.4	_SCDKTHTCPPCPAPELLGGPSVFLFPPK_	0.47771	0.735736	0.497393	93.578	10Y_T2D vs H
	Immunoglobulin heavy constant gamma 1	IGHG1	P01857	IGHG1_HUMAN	_PK[Hex (K)]DTLMISR_	_PK[Hex (K)]DTLMISR_.2	_PKDTLMISR_	0.454059	0.753371	0.394004	74.3119	10Y_T2D vs H
	Immunoglobulin heavy constant gamma 1	IGHG1	P01857	IGHG1_HUMAN	_PK[Hex (K)]DTLMISR_	_PK[Hex (K)]DTLMISR_.3	_PKDTLMISR_	0.454059	0.753371	0.394004	74.3119	10Y_T2D vs H
	Immunoglobulin kappa constant	IGKC	P01834	IGKC_HUMAN	_DSTYSLSSTLTLSK[Hex (K)]ADYEK_	_DSTYSLSSTLTLSK[Hex (K)]ADYEK_.2	_DSTYSLSSTLTLSKADYEK_	0.38586	0.794496	0.261336	26.6055	10Y_T2D vs H
	Immunoglobulin kappa constant	IGKC	P01834	IGKC_HUMAN	_DSTYSLSSTLTLSK[Hex (K)]ADYEK_	_DSTYSLSSTLTLSK[Hex (K)]ADYEK_.3	_DSTYSLSSTLTLSKADYEK_	0.38586	0.794496	0.261336	26.6055	10Y_T2D vs H
	Albumin	ALB	P02768	ALBU_HUMAN	_FKDLGEENFK[Hex (K)]ALVLIAFAQYLQQC[Carbamidomethyl (C)]PFEDHVK_	_FKDLGEENFK[Hex (K)]ALVLIAFAQYLQQC[Carbamidomethyl (C)]PFEDHVK_.5	_FKDLGEENFKALVLIAFAQYLQQCPFEDHVK_	0.354923	0.815263	0.315534	0	10Y_T2D vs H
	Hemoglobin subunit alpha	HBA1	P69905	HBA_HUMAN	_M[Oxidation (M)]FLSFPTTK[Hex (K)]TYFPHFDLSHGSAQVK_	_M[Oxidation (M)]FLSFPTTK[Hex (K)]TYFPHFDLSHGSAQVK_.5	_MFLSFPTTKTYFPHFDLSHGSAQVK_	0.343897	0.822833	1.54964	93.578	10Y_T2D vs H
	Albumin	ALB	P02768	ALBU_HUMAN	_LVNEVTEFAK[Hex (K)]TC[Carbamidomethyl (C)]VADESAENC[Carbamidomethyl (C)]DK_	_LVNEVTEFAK[Hex (K)]TC[Carbamidomethyl (C)]VADESAENC[Carbamidomethyl (C)]DK_.3	_LVNEVTEFAKTCVADESAENCDK_	0.341594	0.824092	0.180458	11.9266	10Y_T2D vs H
	Albumin	ALB	P02768	ALBU_HUMAN	_LVNEVTEFAK[Hex (K)]TC[Carbamidomethyl (C)]VADESAENC[Carbamidomethyl (C)]DK_	_LVNEVTEFAK[Hex (K)]TC[Carbamidomethyl (C)]VADESAENC[Carbamidomethyl (C)]DK_.4	_LVNEVTEFAKTCVADESAENCDK_	0.341594	0.824092	0.180458	11.9266	10Y_T2D vs H
	Albumin	ALB	P02768	ALBU_HUMAN	_K[Hex (K)]LVAASQAALGL_	_K[Hex (K)]LVAASQAALGL_.2	_KLVAASQAALGL_	0.328334	0.83348	0.250802	0	10Y_T2D vs H
	Immunoglobulin kappa constant	IGKC	P01834	IGKC_HUMAN	_VDNALQSGNSQESVTEQDSK[Hex (K)]DSTYSLSSTLTLSK_	_VDNALQSGNSQESVTEQDSK[Hex (K)]DSTYSLSSTLTLSK_.4	_VDNALQSGNSQESVTEQDSKDSTYSLSSTLTLSK_	0.307062	0.852205	0.232158	33.0275	10Y_T2D vs H
	Albumin	ALB	P02768	ALBU_HUMAN	_LVTDLTK[Hex (K)]VHTEC[Carbamidomethyl (C)]C[Carbamidomethyl (C)]HGDLLEC[Carbamidomethyl (C)]ADDR_	_LVTDLTK[Hex (K)]VHTEC[Carbamidomethyl (C)]C[Carbamidomethyl (C)]HGDLLEC[Carbamidomethyl (C)]ADDR_.4	_LVTDLTKVHTECCHGDLLECADDR_	0.300541	0.856751	0.236976	29.3578	10Y_T2D vs H
	Albumin	ALB	P02768	ALBU_HUMAN	_LVTDLTK[Hex (K)]VHTEC[Carbamidomethyl (C)]C[Carbamidomethyl (C)]HGDLLEC[Carbamidomethyl (C)]ADDR_	_LVTDLTK[Hex (K)]VHTEC[Carbamidomethyl (C)]C[Carbamidomethyl (C)]HGDLLEC[Carbamidomethyl (C)]ADDR_.5	_LVTDLTKVHTECCHGDLLECADDR_	0.300541	0.856751	0.236976	29.3578	10Y_T2D vs H
	Albumin	ALB	P02768	ALBU_HUMAN	_LVTDLTK[Hex (K)]VHTEC[Carbamidomethyl (C)]C[Carbamidomethyl (C)]HGDLLEC[Carbamidomethyl (C)]ADDRADLAK_	_LVTDLTK[Hex (K)]VHTEC[Carbamidomethyl (C)]C[Carbamidomethyl (C)]HGDLLEC[Carbamidomethyl (C)]ADDRADLAK_.5	_LVTDLTKVHTECCHGDLLECADDRADLAK_	0.282978	0.870089	0.196934	11.9266	10Y_T2D vs H
	Immunoglobulin heavy constant mu	IGHM	P01871	IGHM_HUMAN	_GQPLSPEK[Hex (K)]YVTSAPM[Oxidation (M)]PEPQAPGR_	_GQPLSPEK[Hex (K)]YVTSAPM[Oxidation (M)]PEPQAPGR_.3	_GQPLSPEKYVTSAPMPEPQAPGR_	0.276486	0.872002	0.288174	71.5596	10Y_T2D vs H
	Immunoglobulin heavy constant mu	IGHM	P01871	IGHM_HUMAN	_GQPLSPEK[Hex (K)]YVTSAPMPEPQAPGR_	_GQPLSPEK[Hex (K)]YVTSAPMPEPQAPGR_.3	_GQPLSPEKYVTSAPMPEPQAPGR_	0.276486	0.872002	0.288174	71.5596	10Y_T2D vs H
	Immunoglobulin heavy constant gamma 1	IGHG1	P01857	IGHG1_HUMAN	_GPSVFPLAPSSK[Hex (K)]STSGGTAALGC[Carbamidomethyl (C)]LVK_	_GPSVFPLAPSSK[Hex (K)]STSGGTAALGC[Carbamidomethyl (C)]LVK_.3	_GPSVFPLAPSSKSTSGGTAALGCLVK_	0.264366	0.880721	0.45551	61.4679	10Y_T2D vs H
	Basement membrane-specific heparan sulfate proteoglycan core protein	HSPG2	P98160	PGBM_HUMAN	_VAEGQTLDLK[Hex (K)]_	_VAEGQTLDLK[Hex (K)]_.2	_VAEGQTLDLK_	0.247476	0.895893	0.344066	76.1468	10Y_T2D vs H
	Immunoglobulin heavy constant gamma 2	IGHG2	P01859	IGHG2_HUMAN	_VSNK[Hex (K)]GLPAPIEK_	_VSNK[Hex (K)]GLPAPIEK_.2	_VSNKGLPAPIEK_	0.229619	0.910579	0.318702	51.3761	10Y_T2D vs H
	Immunoglobulin heavy constant gamma 2	IGHG2	P01859	IGHG2_HUMAN	_VSNK[Hex (K)]GLPAPIEK_	_VSNK[Hex (K)]GLPAPIEK_.3	_VSNKGLPAPIEK_	0.229619	0.910579	0.318702	51.3761	10Y_T2D vs H
	Albumin	ALB	P02768	ALBU_HUMAN	_ETYGEM[Oxidation (M)]ADC[Carbamidomethyl (C)]C[Carbamidomethyl (C)]AK[Hex (K)]QEPERNEC[Carbamidomethyl (C)]FLQHK_	_ETYGEM[Oxidation (M)]ADC[Carbamidomethyl (C)]C[Carbamidomethyl (C)]AK[Hex (K)]QEPERNEC[Carbamidomethyl (C)]FLQHK_.4	_ETYGEMADCCAKQEPERNECFLQHK_	0.219969	0.919165	0.292687	65.1376	10Y_T2D vs H
	Albumin	ALB	P02768	ALBU_HUMAN	_ETYGEM[Oxidation (M)]ADC[Carbamidomethyl (C)]C[Carbamidomethyl (C)]AK[Hex (K)]QEPERNEC[Carbamidomethyl (C)]FLQHK_	_ETYGEM[Oxidation (M)]ADC[Carbamidomethyl (C)]C[Carbamidomethyl (C)]AK[Hex (K)]QEPERNEC[Carbamidomethyl (C)]FLQHK_.5	_ETYGEMADCCAKQEPERNECFLQHK_	0.219969	0.919165	0.292687	65.1376	10Y_T2D vs H
	Albumin	ALB	P02768	ALBU_HUMAN	_ETYGEMADC[Carbamidomethyl (C)]C[Carbamidomethyl (C)]AK[Hex (K)]QEPERNEC[Carbamidomethyl (C)]FLQHK_	_ETYGEMADC[Carbamidomethyl (C)]C[Carbamidomethyl (C)]AK[Hex (K)]QEPERNEC[Carbamidomethyl (C)]FLQHK_.4	_ETYGEMADCCAKQEPERNECFLQHK_	0.219969	0.919165	0.292687	65.1376	10Y_T2D vs H
	Albumin	ALB	P02768	ALBU_HUMAN	_VFDEFKPLVEEPQNLIK[Hex (K)]QNC[Carbamidomethyl (C)]ELFEQLGEYK_	_VFDEFKPLVEEPQNLIK[Hex (K)]QNC[Carbamidomethyl (C)]ELFEQLGEYK_.4	_VFDEFKPLVEEPQNLIKQNCELFEQLGEYK_	0.213224	0.925594	0.167438	31.1927	10Y_T2D vs H
	Albumin	ALB	P02768	ALBU_HUMAN	_NYAEAK[Hex (K)]DVFLGM[Oxidation (M)]FLYEYAR_	_NYAEAK[Hex (K)]DVFLGM[Oxidation (M)]FLYEYAR_.3	_NYAEAKDVFLGMFLYEYAR_	0.209986	0.92648	0.153528	0	10Y_T2D vs H
	Albumin	ALB	P02768	ALBU_HUMAN	_NYAEAK[Hex (K)]DVFLGMFLYEYAR_	_NYAEAK[Hex (K)]DVFLGMFLYEYAR_.3	_NYAEAKDVFLGMFLYEYAR_	0.209986	0.92648	0.153528	0	10Y_T2D vs H
	Albumin	ALB	P02768	ALBU_HUMAN	_QNC[Carbamidomethyl (C)]ELFEQLGEYK[Hex (K)]FQNALLVR_	_QNC[Carbamidomethyl (C)]ELFEQLGEYK[Hex (K)]FQNALLVR_.3	_QNCELFEQLGEYKFQNALLVR_	0.202714	0.930871	0.215117	0	10Y_T2D vs H
	Albumin	ALB	P02768	ALBU_HUMAN	_QNC[Carbamidomethyl (C)]ELFEQLGEYK[Hex (K)]FQNALLVR_	_QNC[Carbamidomethyl (C)]ELFEQLGEYK[Hex (K)]FQNALLVR_.4	_QNCELFEQLGEYKFQNALLVR_	0.202714	0.930871	0.215117	0	10Y_T2D vs H
	Serotransferrin	TF	P02787	TRFE_HUMAN	_K[Hex (K)]PVDEYKDC[Carbamidomethyl (C)]HLAQVPSHTVVAR_	_K[Hex (K)]PVDEYKDC[Carbamidomethyl (C)]HLAQVPSHTVVAR_.4	_KPVDEYKDCHLAQVPSHTVVAR_	0.199203	0.932236	-0.221874	12.844	10Y_T2D vs H
	Serotransferrin	TF	P02787	TRFE_HUMAN	_KPVDEYK[Hex (K)]DC[Carbamidomethyl (C)]HLAQVPSHTVVAR_	_KPVDEYK[Hex (K)]DC[Carbamidomethyl (C)]HLAQVPSHTVVAR_.4	_KPVDEYKDCHLAQVPSHTVVAR_	0.199203	0.932236	-0.221874	12.844	10Y_T2D vs H
	Serotransferrin	TF	P02787	TRFE_HUMAN	_KPVDEYK[Hex (K)]DC[Carbamidomethyl (C)]HLAQVPSHTVVAR_	_KPVDEYK[Hex (K)]DC[Carbamidomethyl (C)]HLAQVPSHTVVAR_.5	_KPVDEYKDCHLAQVPSHTVVAR_	0.199203	0.932236	-0.221874	12.844	10Y_T2D vs H
	Albumin	ALB	P02768	ALBU_HUMAN	_DLGEENFK[Hex (K)]ALVLIAFAQYLQQC[Carbamidomethyl (C)]PFEDHVK_	_DLGEENFK[Hex (K)]ALVLIAFAQYLQQC[Carbamidomethyl (C)]PFEDHVK_.3	_DLGEENFKALVLIAFAQYLQQCPFEDHVK_	0.193478	0.935374	0.145946	0	10Y_T2D vs H
	Albumin	ALB	P02768	ALBU_HUMAN	_DLGEENFK[Hex (K)]ALVLIAFAQYLQQC[Carbamidomethyl (C)]PFEDHVK_	_DLGEENFK[Hex (K)]ALVLIAFAQYLQQC[Carbamidomethyl (C)]PFEDHVK_.4	_DLGEENFKALVLIAFAQYLQQCPFEDHVK_	0.193478	0.935374	0.145946	0	10Y_T2D vs H
	Albumin	ALB	P02768	ALBU_HUMAN	_ALVLIAFAQYLQQC[Carbamidomethyl (C)]PFEDHVK[Hex (K)]LVNEVTEFAK_	_ALVLIAFAQYLQQC[Carbamidomethyl (C)]PFEDHVK[Hex (K)]LVNEVTEFAK_.4	_ALVLIAFAQYLQQCPFEDHVKLVNEVTEFAK_	0.180051	0.947461	0.100516	3.66972	10Y_T2D vs H
	Albumin	ALB	P02768	ALBU_HUMAN	_ALVLIAFAQYLQQC[Carbamidomethyl (C)]PFEDHVK[Hex (K)]LVNEVTEFAK_	_ALVLIAFAQYLQQC[Carbamidomethyl (C)]PFEDHVK[Hex (K)]LVNEVTEFAK_.5	_ALVLIAFAQYLQQCPFEDHVKLVNEVTEFAK_	0.180051	0.947461	0.100516	3.66972	10Y_T2D vs H
	Apolipoprotein A-II	APOA2	P02652	APOA2_HUMAN	_SPELQAEAK[Hex (K)]SYFEK_	_SPELQAEAK[Hex (K)]SYFEK_.2	_SPELQAEAKSYFEK_	0.107174	1	-0.0999171	62.3853	10Y_T2D vs H
	Apolipoprotein A-II	APOA2	P02652	APOA2_HUMAN	_SPELQAEAK[Hex (K)]SYFEK_	_SPELQAEAK[Hex (K)]SYFEK_.3	_SPELQAEAKSYFEK_	0.107174	1	-0.0999171	62.3853	10Y_T2D vs H
	Albumin	ALB	P02768	ALBU_HUMAN	_VTK[Hex (K)]C[Carbamidomethyl (C)]C[Carbamidomethyl (C)]TESLVNR_	_VTK[Hex (K)]C[Carbamidomethyl (C)]C[Carbamidomethyl (C)]TESLVNR_.2	_VTKCCTESLVNR_	0.0935373	1	-0.176112	2.75229	10Y_T2D vs H
	Albumin	ALB	P02768	ALBU_HUMAN	_VTK[Hex (K)]C[Carbamidomethyl (C)]C[Carbamidomethyl (C)]TESLVNR_	_VTK[Hex (K)]C[Carbamidomethyl (C)]C[Carbamidomethyl (C)]TESLVNR_.3	_VTKCCTESLVNR_	0.0935373	1	-0.176112	2.75229	10Y_T2D vs H
	Albumin	ALB	P02768	ALBU_HUMAN	_AAC[Carbamidomethyl (C)]LLPK[Hex (K)]LDELRDEGK_	_AAC[Carbamidomethyl (C)]LLPK[Hex (K)]LDELRDEGK_.3	_AACLLPKLDELRDEGK_	0.0771256	1	0.104668	8.25688	10Y_T2D vs H
	Albumin	ALB	P02768	ALBU_HUMAN	_AAC[Carbamidomethyl (C)]LLPK[Hex (K)]LDELRDEGK_	_AAC[Carbamidomethyl (C)]LLPK[Hex (K)]LDELRDEGK_.4	_AACLLPKLDELRDEGK_	0.0771256	1	0.104668	8.25688	10Y_T2D vs H
	Immunoglobulin heavy constant alpha 2	IGHA2	P01877	IGHA2_HUMAN	_GFSPK[Hex (K)]DVLVR_	_GFSPK[Hex (K)]DVLVR_.3	_GFSPKDVLVR_	0.0737677	1	-0.242987	87.156	10Y_T2D vs H
	Apolipoprotein A-I	APOA1	P02647	APOA1_HUMAN	_VK[Hex (K)]DLATVYVDVLK_	_VK[Hex (K)]DLATVYVDVLK_.3	_VKDLATVYVDVLK_	0.0614175	1	0.0406388	0	10Y_T2D vs H
	Alpha-2-macroglobulin	A2M	P01023	A2MG_HUMAN	_EVLK[Hex (K)]SLNEEAVK_	_EVLK[Hex (K)]SLNEEAVK_.3	_EVLKSLNEEAVK_	0.0592668	1	-0.0433834	81.6514	10Y_T2D vs H
	Serotransferrin	TF	P02787	TRFE_HUMAN	_MDAK[Hex (K)]MYLGYEYVTAIR_	_MDAK[Hex (K)]MYLGYEYVTAIR_.3	_MDAKMYLGYEYVTAIR_	0.0562788	1	0.134907	83.4862	10Y_T2D vs H
	Albumin	ALB	P02768	ALBU_HUMAN	_EQLK[Hex (K)]AVM[Oxidation (M)]DDFAAFVEK_	_EQLK[Hex (K)]AVM[Oxidation (M)]DDFAAFVEK_.3	_EQLKAVMDDFAAFVEK_	0.0497977	1	0.0497674	0	10Y_T2D vs H
	Albumin	ALB	P02768	ALBU_HUMAN	_EQLK[Hex (K)]AVMDDFAAFVEK_	_EQLK[Hex (K)]AVMDDFAAFVEK_.2	_EQLKAVMDDFAAFVEK_	0.0497977	1	0.0497674	0	10Y_T2D vs H
	Albumin	ALB	P02768	ALBU_HUMAN	_EQLK[Hex (K)]AVMDDFAAFVEK_	_EQLK[Hex (K)]AVMDDFAAFVEK_.3	_EQLKAVMDDFAAFVEK_	0.0497977	1	0.0497674	0	10Y_T2D vs H
	Albumin	ALB	P02768	ALBU_HUMAN	_ADDK[Hex (K)]ETC[Carbamidomethyl (C)]FAEEGK_	_ADDK[Hex (K)]ETC[Carbamidomethyl (C)]FAEEGK_.3	_ADDKETCFAEEGK_	0.0496346	1	-0.0961123	47.7064	10Y_T2D vs H
	Serotransferrin	TF	P02787	TRFE_HUMAN	_DGAGDVAFVK[Hex (K)]HSTIFENLANK_	_DGAGDVAFVK[Hex (K)]HSTIFENLANK_.3	_DGAGDVAFVKHSTIFENLANK_	0.0440399	1	0.0242297	9.17431	10Y_T2D vs H
	Serotransferrin	TF	P02787	TRFE_HUMAN	_DGAGDVAFVK[Hex (K)]HSTIFENLANK_	_DGAGDVAFVK[Hex (K)]HSTIFENLANK_.4	_DGAGDVAFVKHSTIFENLANK_	0.0440399	1	0.0242297	9.17431	10Y_T2D vs H
	Albumin	ALB	P02768	ALBU_HUMAN	_FK[Hex (K)]DLGEENFK_	_FK[Hex (K)]DLGEENFK_.2	_FKDLGEENFK_	0.0293217	1	0.0312966	0	10Y_T2D vs H
	Albumin	ALB	P02768	ALBU_HUMAN	_FK[Hex (K)]DLGEENFK_	_FK[Hex (K)]DLGEENFK_.3	_FKDLGEENFK_	0.0293217	1	0.0312966	0	10Y_T2D vs H
	Apolipoprotein A-I	APOA1	P02647	APOA1_HUMAN	_DLATVYVDVLK[Hex (K)]DSGR_	_DLATVYVDVLK[Hex (K)]DSGR_.2	_DLATVYVDVLKDSGR_	0.0285155	1	-0.038265	22.0183	10Y_T2D vs H
	Apolipoprotein A-I	APOA1	P02647	APOA1_HUMAN	_DLATVYVDVLK[Hex (K)]DSGR_	_DLATVYVDVLK[Hex (K)]DSGR_.3	_DLATVYVDVLKDSGR_	0.0285155	1	-0.038265	22.0183	10Y_T2D vs H
	Albumin	ALB	P02768	ALBU_HUMAN	_YIC[Carbamidomethyl (C)]ENQDSISSK[Hex (K)]LK_	_YIC[Carbamidomethyl (C)]ENQDSISSK[Hex (K)]LK_.3	_YICENQDSISSKLK_	0.0229297	1	0.0335146	55.0459	10Y_T2D vs H
	Immunoglobulin kappa constant	IGKC	P01834	IGKC_HUMAN	_VYAC[Carbamidomethyl (C)]EVTHQGLSSPVTK[Hex (K)]SFNR_	_VYAC[Carbamidomethyl (C)]EVTHQGLSSPVTK[Hex (K)]SFNR_.3	_VYACEVTHQGLSSPVTKSFNR_	0.0216525	1	0.259404	88.0734	10Y_T2D vs H
	Immunoglobulin kappa constant	IGKC	P01834	IGKC_HUMAN	_VYAC[Carbamidomethyl (C)]EVTHQGLSSPVTK[Hex (K)]SFNR_	_VYAC[Carbamidomethyl (C)]EVTHQGLSSPVTK[Hex (K)]SFNR_.4	_VYACEVTHQGLSSPVTKSFNR_	0.0216525	1	0.259404	88.0734	10Y_T2D vs H
	Albumin	ALB	P02768	ALBU_HUMAN	_PLVEEPQNLIK[Hex (K)]QNC[Carbamidomethyl (C)]ELFEQLGEYK_	_PLVEEPQNLIK[Hex (K)]QNC[Carbamidomethyl (C)]ELFEQLGEYK_.3	_PLVEEPQNLIKQNCELFEQLGEYK_	0.0126579	1	0.0170437	48.6239	10Y_T2D vs H
	Inter-alpha-trypsin inhibitor heavy chain H1	ITIH1	P19827	ITIH1_HUMAN	_PTIDK[Hex (K)]PSEDSPPLEM[Oxidation (M)]LGPR_	_PTIDK[Hex (K)]PSEDSPPLEM[Oxidation (M)]LGPR_.3	_PTIDKPSEDSPPLEMLGPR_	0.00222022	1	0.00141151	0	10Y_T2D vs H
	Immunoglobulin kappa variable 1-27	IGKV1-27	A0A075B6S5	KV127_HUMAN	_PGK[Hex (K)]VPK[Hex (K)]LLIYAASTLQSGVPSR_	_PGK[Hex (K)]VPK[Hex (K)]LLIYAASTLQSGVPSR_.3	_PGKVPKLLIYAASTLQSGVPSR_	0	1	-0.0998144	94.4954	10Y_T2D vs H
	Immunoglobulin kappa variable 1-27	IGKV1-27	A0A075B6S5	KV127_HUMAN	_PGKVPK[Hex (K)]LLIYAASTLQSGVPSR_	_PGKVPK[Hex (K)]LLIYAASTLQSGVPSR_.3	_PGKVPKLLIYAASTLQSGVPSR_	0	1	-0.0998144	94.4954	10Y_T2D vs H
	Alpha-1-antitrypsin	SERPINA1	P01009	A1AT_HUMAN	_K[Hex (K)]LSSWVLLMK_	_K[Hex (K)]LSSWVLLMK_.3	_KLSSWVLLMK_	0	1	-0.877965	85.3211	10Y_T2D vs H
	Alpha-2-macroglobulin	A2M	P01023	A2MG_HUMAN	_LLIYAVLPTGDVIGDSAK[Hex (K)]YDVENC[Carbamidomethyl (C)]LANK_	_LLIYAVLPTGDVIGDSAK[Hex (K)]YDVENC[Carbamidomethyl (C)]LANK_.3	_LLIYAVLPTGDVIGDSAKYDVENCLANK_	0	1	NaN	99.0826	10Y_T2D vs H
	Immunoglobulin heavy constant mu	IGHM	P01871	IGHM_HUMAN	_EGK[Hex (K)]QVGSGVTTDQVQAEAK_	_EGK[Hex (K)]QVGSGVTTDQVQAEAK_.3	_EGKQVGSGVTTDQVQAEAK_	0	1	NaN	98.1651	10Y_T2D vs H
	Immunoglobulin heavy constant alpha 1	IGHA1	P01876	IGHA1_HUMAN	_TFTC[Carbamidomethyl (C)]TAAYPESK[Hex (K)]TPLTATLSK_	_TFTC[Carbamidomethyl (C)]TAAYPESK[Hex (K)]TPLTATLSK_.3	_TFTCTAAYPESKTPLTATLSK_	0	1	-3.47041	96.3303	10Y_T2D vs H
	Albumin	ALB	P02768	ALBU_HUMAN	_QIK[Hex (K)]K[Hex (K)]QTALVELVK_	_QIK[Hex (K)]K[Hex (K)]QTALVELVK_.4	_QIKKQTALVELVK_	0	1	1.57355	93.578	10Y_T2D vs H
	Serotransferrin	TF	P02787	TRFE_HUMAN	_C[Carbamidomethyl (C)]LK[Hex (K)]DGAGDVAFVK_	_C[Carbamidomethyl (C)]LK[Hex (K)]DGAGDVAFVK_.3	_CLKDGAGDVAFVK_	0	1	NaN	97.2477	10Y_T2D vs H
	Serotransferrin	TF	P02787	TRFE_HUMAN	_DLLFK[Hex (K)]DSAHGFLK_	_DLLFK[Hex (K)]DSAHGFLK_.3	_DLLFKDSAHGFLK_	0	1	NaN	97.2477	10Y_T2D vs H
	Serotransferrin	TF	P02787	TRFE_HUMAN	_GDVAFVK[Hex (K)]HQTVPQNTGGK_	_GDVAFVK[Hex (K)]HQTVPQNTGGK_.3	_GDVAFVKHQTVPQNTGGK_	0	1	1.27798	92.6606	10Y_T2D vs H
	Serotransferrin	TF	P02787	TRFE_HUMAN	_GDVAFVK[Hex (K)]HQTVPQNTGGK_	_GDVAFVK[Hex (K)]HQTVPQNTGGK_.4	_GDVAFVKHQTVPQNTGGK_	0	1	1.27798	92.6606	10Y_T2D vs H
	Serotransferrin	TF	P02787	TRFE_HUMAN	_NTYEK[Hex (K)]YLGEEYVK_	_NTYEK[Hex (K)]YLGEEYVK_.3	_NTYEKYLGEEYVK_	0	1	0.910033	97.2477	10Y_T2D vs H
	Hemopexin	HPX	P02790	HEMO_HUMAN	_GYPK[Hex (K)]LLQDEFPGIPSPLDAAVEC[Carbamidomethyl (C)]HR_	_GYPK[Hex (K)]LLQDEFPGIPSPLDAAVEC[Carbamidomethyl (C)]HR_.4	_GYPKLLQDEFPGIPSPLDAAVECHR_	5.25181	0.0250986	0.537687	0.938967	6Y_T2D vs H
	Hemopexin	HPX	P02790	HEMO_HUMAN	_RLEK[Hex (K)]EVGTPHGIILDSVDAAFIC[Carbamidomethyl (C)]PGSSR_	_RLEK[Hex (K)]EVGTPHGIILDSVDAAFIC[Carbamidomethyl (C)]PGSSR_.4	_RLEKEVGTPHGIILDSVDAAFICPGSSR_	4.07562	0.0452057	0.42091	0	6Y_T2D vs H
	Albumin	ALB	P02768	ALBU_HUMAN	_RMPC[Carbamidomethyl (C)]AEDYLSVVLNQLC[Carbamidomethyl (C)]VLHEK[Hex (K)]TPVSDR_	_RMPC[Carbamidomethyl (C)]AEDYLSVVLNQLC[Carbamidomethyl (C)]VLHEK[Hex (K)]TPVSDR_.3	_RMPCAEDYLSVVLNQLCVLHEKTPVSDR_	1.8243	0.389099	-0.811177	7.04225	6Y_T2D vs H
	Albumin	ALB	P02768	ALBU_HUMAN	_K[Hex (K)]VPQVSTPTLVEVSR_	_K[Hex (K)]VPQVSTPTLVEVSR_.2	_KVPQVSTPTLVEVSR_	1.37529	0.529326	-0.489432	0	6Y_T2D vs H
	Albumin	ALB	P02768	ALBU_HUMAN	_FKDLGEENFK[Hex (K)]ALVLIAFAQYLQQC[Carbamidomethyl (C)]PFEDHVK_	_FKDLGEENFK[Hex (K)]ALVLIAFAQYLQQC[Carbamidomethyl (C)]PFEDHVK_.5	_FKDLGEENFKALVLIAFAQYLQQCPFEDHVK_	1.37416	0.529326	-0.635576	0	6Y_T2D vs H
	Albumin	ALB	P02768	ALBU_HUMAN	_SLHTLFGDK[Hex (K)]LC[Carbamidomethyl (C)]TVATLR_	_SLHTLFGDK[Hex (K)]LC[Carbamidomethyl (C)]TVATLR_.2	_SLHTLFGDKLCTVATLR_	1.36087	0.529326	-0.583447	0	6Y_T2D vs H
	Albumin	ALB	P02768	ALBU_HUMAN	_SLHTLFGDK[Hex (K)]LC[Carbamidomethyl (C)]TVATLR_	_SLHTLFGDK[Hex (K)]LC[Carbamidomethyl (C)]TVATLR_.3	_SLHTLFGDKLCTVATLR_	1.36087	0.529326	-0.583447	0	6Y_T2D vs H
	Albumin	ALB	P02768	ALBU_HUMAN	_SLHTLFGDK[Hex (K)]LC[Carbamidomethyl (C)]TVATLR_	_SLHTLFGDK[Hex (K)]LC[Carbamidomethyl (C)]TVATLR_.4	_SLHTLFGDKLCTVATLR_	1.36087	0.529326	-0.583447	0	6Y_T2D vs H
	Albumin	ALB	P02768	ALBU_HUMAN	_EQLK[Hex (K)]AVM[Oxidation (M)]DDFAAFVEK_	_EQLK[Hex (K)]AVM[Oxidation (M)]DDFAAFVEK_.3	_EQLKAVMDDFAAFVEK_	1.33982	0.543112	-0.636265	0	6Y_T2D vs H
	Albumin	ALB	P02768	ALBU_HUMAN	_EQLK[Hex (K)]AVMDDFAAFVEK_	_EQLK[Hex (K)]AVMDDFAAFVEK_.2	_EQLKAVMDDFAAFVEK_	1.33982	0.543112	-0.636265	0	6Y_T2D vs H
	Albumin	ALB	P02768	ALBU_HUMAN	_EQLK[Hex (K)]AVMDDFAAFVEK_	_EQLK[Hex (K)]AVMDDFAAFVEK_.3	_EQLKAVMDDFAAFVEK_	1.33982	0.543112	-0.636265	0	6Y_T2D vs H
	Albumin	ALB	P02768	ALBU_HUMAN	_K[Hex (K)]QTALVELVK_	_K[Hex (K)]QTALVELVK_.2	_KQTALVELVK_	1.31395	0.548217	-0.5035	0	6Y_T2D vs H
	Albumin	ALB	P02768	ALBU_HUMAN	_K[Hex (K)]QTALVELVK_	_K[Hex (K)]QTALVELVK_.3	_KQTALVELVK_	1.31395	0.548217	-0.5035	0	6Y_T2D vs H
	Apolipoprotein A-I	APOA1	P02647	APOA1_HUMAN	_LAEYHAK[Hex (K)]ATEHLSTLSEK_	_LAEYHAK[Hex (K)]ATEHLSTLSEK_.4	_LAEYHAKATEHLSTLSEK_	1.26207	0.559398	-0.182813	0	6Y_T2D vs H
	Albumin	ALB	P02768	ALBU_HUMAN	_VTK[Hex (K)]C[Carbamidomethyl (C)]C[Carbamidomethyl (C)]TESLVNR_	_VTK[Hex (K)]C[Carbamidomethyl (C)]C[Carbamidomethyl (C)]TESLVNR_.2	_VTKCCTESLVNR_	1.22835	0.564209	-1.01111	5.16432	6Y_T2D vs H
	Albumin	ALB	P02768	ALBU_HUMAN	_VTK[Hex (K)]C[Carbamidomethyl (C)]C[Carbamidomethyl (C)]TESLVNR_	_VTK[Hex (K)]C[Carbamidomethyl (C)]C[Carbamidomethyl (C)]TESLVNR_.3	_VTKCCTESLVNR_	1.22835	0.564209	-1.01111	5.16432	6Y_T2D vs H
	Albumin	ALB	P02768	ALBU_HUMAN	_HPYFYAPELLFFAK[Hex (K)]R_	_HPYFYAPELLFFAK[Hex (K)]R_.3	_HPYFYAPELLFFAKR_	1.20011	0.568055	-0.595911	0	6Y_T2D vs H
	Albumin	ALB	P02768	ALBU_HUMAN	_K[Hex (K)]YLYEIAR_	_K[Hex (K)]YLYEIAR_.2	_KYLYEIAR_	1.16786	0.575353	-0.585767	0	6Y_T2D vs H
	Albumin	ALB	P02768	ALBU_HUMAN	_K[Hex (K)]YLYEIAR_	_K[Hex (K)]YLYEIAR_.3	_KYLYEIAR_	1.16786	0.575353	-0.585767	0	6Y_T2D vs H
	Albumin	ALB	P02768	ALBU_HUMAN	_K[Hex (K)]LVAASQAALGL_	_K[Hex (K)]LVAASQAALGL_.2	_KLVAASQAALGL_	1.11542	0.584069	-0.467211	0	6Y_T2D vs H
	Albumin	ALB	P02768	ALBU_HUMAN	_LVRPEVDVM[Oxidation (M)]C[Carbamidomethyl (C)]TAFHDNEETFLK[Hex (K)]K_	_LVRPEVDVM[Oxidation (M)]C[Carbamidomethyl (C)]TAFHDNEETFLK[Hex (K)]K_.3	_LVRPEVDVMCTAFHDNEETFLKK_	1.1047	0.584069	-0.502238	0	6Y_T2D vs H
	Albumin	ALB	P02768	ALBU_HUMAN	_LVRPEVDVM[Oxidation (M)]C[Carbamidomethyl (C)]TAFHDNEETFLK[Hex (K)]K_	_LVRPEVDVM[Oxidation (M)]C[Carbamidomethyl (C)]TAFHDNEETFLK[Hex (K)]K_.4	_LVRPEVDVMCTAFHDNEETFLKK_	1.1047	0.584069	-0.502238	0	6Y_T2D vs H
	Albumin	ALB	P02768	ALBU_HUMAN	_LVRPEVDVM[Oxidation (M)]C[Carbamidomethyl (C)]TAFHDNEETFLK[Hex (K)]K_	_LVRPEVDVM[Oxidation (M)]C[Carbamidomethyl (C)]TAFHDNEETFLK[Hex (K)]K_.5	_LVRPEVDVMCTAFHDNEETFLKK_	1.1047	0.584069	-0.502238	0	6Y_T2D vs H
	Albumin	ALB	P02768	ALBU_HUMAN	_LVRPEVDVM[Oxidation (M)]C[Carbamidomethyl (C)]TAFHDNEETFLKK[Hex (K)]_	_LVRPEVDVM[Oxidation (M)]C[Carbamidomethyl (C)]TAFHDNEETFLKK[Hex (K)]_.4	_LVRPEVDVMCTAFHDNEETFLKK_	1.1047	0.584069	-0.502238	0	6Y_T2D vs H
	Albumin	ALB	P02768	ALBU_HUMAN	_LVRPEVDVMC[Carbamidomethyl (C)]TAFHDNEETFLK[Hex (K)]K_	_LVRPEVDVMC[Carbamidomethyl (C)]TAFHDNEETFLK[Hex (K)]K_.3	_LVRPEVDVMCTAFHDNEETFLKK_	1.1047	0.584069	-0.502238	0	6Y_T2D vs H
	Albumin	ALB	P02768	ALBU_HUMAN	_LVRPEVDVMC[Carbamidomethyl (C)]TAFHDNEETFLK[Hex (K)]K_	_LVRPEVDVMC[Carbamidomethyl (C)]TAFHDNEETFLK[Hex (K)]K_.4	_LVRPEVDVMCTAFHDNEETFLKK_	1.1047	0.584069	-0.502238	0	6Y_T2D vs H
	Albumin	ALB	P02768	ALBU_HUMAN	_LVRPEVDVMC[Carbamidomethyl (C)]TAFHDNEETFLK[Hex (K)]K_	_LVRPEVDVMC[Carbamidomethyl (C)]TAFHDNEETFLK[Hex (K)]K_.5	_LVRPEVDVMCTAFHDNEETFLKK_	1.1047	0.584069	-0.502238	0	6Y_T2D vs H
	Albumin	ALB	P02768	ALBU_HUMAN	_LVRPEVDVMC[Carbamidomethyl (C)]TAFHDNEETFLKK[Hex (K)]_	_LVRPEVDVMC[Carbamidomethyl (C)]TAFHDNEETFLKK[Hex (K)]_.3	_LVRPEVDVMCTAFHDNEETFLKK_	1.1047	0.584069	-0.502238	0	6Y_T2D vs H
	Immunoglobulin kappa variable 1-27	IGKV1-27	A0A075B6S5	KV127_HUMAN	_PGK[Hex (K)]VPK[Hex (K)]LLIYAASTLQSGVPSR_	_PGK[Hex (K)]VPK[Hex (K)]LLIYAASTLQSGVPSR_.3	_PGKVPKLLIYAASTLQSGVPSR_	1.07613	0.593111	1.26949	93.8967	6Y_T2D vs H
	Immunoglobulin kappa variable 1-27	IGKV1-27	A0A075B6S5	KV127_HUMAN	_PGKVPK[Hex (K)]LLIYAASTLQSGVPSR_	_PGKVPK[Hex (K)]LLIYAASTLQSGVPSR_.3	_PGKVPKLLIYAASTLQSGVPSR_	1.07613	0.593111	1.26949	93.8967	6Y_T2D vs H
	Albumin	ALB	P02768	ALBU_HUMAN	_RHPYFYAPELLFFAK[Hex (K)]_	_RHPYFYAPELLFFAK[Hex (K)]_.4	_RHPYFYAPELLFFAK_	1.05915	0.59982	-0.492459	0	6Y_T2D vs H
	Inter-alpha-trypsin inhibitor heavy chain H1	ITIH1	P19827	ITIH1_HUMAN	_PTIDK[Hex (K)]PSEDSPPLEM[Oxidation (M)]LGPR_	_PTIDK[Hex (K)]PSEDSPPLEM[Oxidation (M)]LGPR_.3	_PTIDKPSEDSPPLEMLGPR_	1.05304	0.600225	-0.266645	0	6Y_T2D vs H
	Albumin	ALB	P02768	ALBU_HUMAN	_VFDEFK[Hex (K)]PLVEEPQNLIK_	_VFDEFK[Hex (K)]PLVEEPQNLIK_.2	_VFDEFKPLVEEPQNLIK_	1.03733	0.606034	-0.369676	0	6Y_T2D vs H
	Albumin	ALB	P02768	ALBU_HUMAN	_VFDEFK[Hex (K)]PLVEEPQNLIK_	_VFDEFK[Hex (K)]PLVEEPQNLIK_.3	_VFDEFKPLVEEPQNLIK_	1.03733	0.606034	-0.369676	0	6Y_T2D vs H
	Serotransferrin	TF	P02787	TRFE_HUMAN	_K[Hex (K)]C[Carbamidomethyl (C)]STSSLLEAC[Carbamidomethyl (C)]TFR_	_K[Hex (K)]C[Carbamidomethyl (C)]STSSLLEAC[Carbamidomethyl (C)]TFR_.3	_KCSTSSLLEACTFR_	1.00667	0.621137	-0.819032	48.8263	6Y_T2D vs H
	Albumin	ALB	P02768	ALBU_HUMAN	_NYAEAK[Hex (K)]DVFLGM[Oxidation (M)]FLYEYAR_	_NYAEAK[Hex (K)]DVFLGM[Oxidation (M)]FLYEYAR_.3	_NYAEAKDVFLGMFLYEYAR_	0.956404	0.642009	-0.341276	0.469484	6Y_T2D vs H
	Albumin	ALB	P02768	ALBU_HUMAN	_NYAEAK[Hex (K)]DVFLGMFLYEYAR_	_NYAEAK[Hex (K)]DVFLGMFLYEYAR_.3	_NYAEAKDVFLGMFLYEYAR_	0.956404	0.642009	-0.341276	0.469484	6Y_T2D vs H
	Albumin	ALB	P02768	ALBU_HUMAN	_RHPYFYAPELLFFAK[Hex (K)]R_	_RHPYFYAPELLFFAK[Hex (K)]R_.4	_RHPYFYAPELLFFAKR_	0.940881	0.647604	-0.529404	0	6Y_T2D vs H
	Albumin	ALB	P02768	ALBU_HUMAN	_QNC[Carbamidomethyl (C)]ELFEQLGEYK[Hex (K)]FQNALLVR_	_QNC[Carbamidomethyl (C)]ELFEQLGEYK[Hex (K)]FQNALLVR_.3	_QNCELFEQLGEYKFQNALLVR_	0.936789	0.647604	-0.520276	0	6Y_T2D vs H
	Albumin	ALB	P02768	ALBU_HUMAN	_QNC[Carbamidomethyl (C)]ELFEQLGEYK[Hex (K)]FQNALLVR_	_QNC[Carbamidomethyl (C)]ELFEQLGEYK[Hex (K)]FQNALLVR_.4	_QNCELFEQLGEYKFQNALLVR_	0.936789	0.647604	-0.520276	0	6Y_T2D vs H
	Albumin	ALB	P02768	ALBU_HUMAN	_FK[Hex (K)]DLGEENFK_	_FK[Hex (K)]DLGEENFK_.2	_FKDLGEENFK_	0.910974	0.653213	-0.530585	0	6Y_T2D vs H
	Albumin	ALB	P02768	ALBU_HUMAN	_FK[Hex (K)]DLGEENFK_	_FK[Hex (K)]DLGEENFK_.3	_FKDLGEENFK_	0.910974	0.653213	-0.530585	0	6Y_T2D vs H
	Albumin	ALB	P02768	ALBU_HUMAN	_AEFAEVSK[Hex (K)]LVTDLTK_	_AEFAEVSK[Hex (K)]LVTDLTK_.2	_AEFAEVSKLVTDLTK_	0.907576	0.653302	-0.503041	0	6Y_T2D vs H
	Albumin	ALB	P02768	ALBU_HUMAN	_AEFAEVSK[Hex (K)]LVTDLTK_	_AEFAEVSK[Hex (K)]LVTDLTK_.3	_AEFAEVSKLVTDLTK_	0.907576	0.653302	-0.503041	0	6Y_T2D vs H
	Albumin	ALB	P02768	ALBU_HUMAN	_DLGEENFK[Hex (K)]ALVLIAFAQYLQQC[Carbamidomethyl (C)]PFEDHVK_	_DLGEENFK[Hex (K)]ALVLIAFAQYLQQC[Carbamidomethyl (C)]PFEDHVK_.3	_DLGEENFKALVLIAFAQYLQQCPFEDHVK_	0.881416	0.66421	-0.391884	0	6Y_T2D vs H
	Albumin	ALB	P02768	ALBU_HUMAN	_DLGEENFK[Hex (K)]ALVLIAFAQYLQQC[Carbamidomethyl (C)]PFEDHVK_	_DLGEENFK[Hex (K)]ALVLIAFAQYLQQC[Carbamidomethyl (C)]PFEDHVK_.4	_DLGEENFKALVLIAFAQYLQQCPFEDHVK_	0.881416	0.66421	-0.391884	0	6Y_T2D vs H
	Serotransferrin	TF	P02787	TRFE_HUMAN	_MDAK[Hex (K)]MYLGYEYVTAIR_	_MDAK[Hex (K)]MYLGYEYVTAIR_.3	_MDAKMYLGYEYVTAIR_	0.777333	0.714543	0.835723	84.0376	6Y_T2D vs H
	Alpha-1-antitrypsin	SERPINA1	P01009	A1AT_HUMAN	_K[Hex (K)]LSSWVLLMK_	_K[Hex (K)]LSSWVLLMK_.3	_KLSSWVLLMK_	0.727135	0.737704	-0.718393	78.4038	6Y_T2D vs H
	Alpha-1-antitrypsin	SERPINA1	P01009	A1AT_HUMAN	_LQHLENELTHDIITK[Hex (K)]FLENEDRR_	_LQHLENELTHDIITK[Hex (K)]FLENEDRR_.4	_LQHLENELTHDIITKFLENEDRR_	0.683842	0.758139	0.150515	17.3709	6Y_T2D vs H
	Alpha-1-antitrypsin	SERPINA1	P01009	A1AT_HUMAN	_LQHLENELTHDIITK[Hex (K)]FLENEDRR_	_LQHLENELTHDIITK[Hex (K)]FLENEDRR_.5	_LQHLENELTHDIITKFLENEDRR_	0.683842	0.758139	0.150515	17.3709	6Y_T2D vs H
	Ceruloplasmin	CP	P00450	CERU_HUMAN	_VTFHNK[Hex (K)]GAYPLSIEPIGVR_	_VTFHNK[Hex (K)]GAYPLSIEPIGVR_.4	_VTFHNKGAYPLSIEPIGVR_	0.638945	0.775891	0.194996	23.0047	6Y_T2D vs H
	Albumin	ALB	P02768	ALBU_HUMAN	_LVTDLTK[Hex (K)]VHTEC[Carbamidomethyl (C)]C[Carbamidomethyl (C)]HGDLLEC[Carbamidomethyl (C)]ADDR_	_LVTDLTK[Hex (K)]VHTEC[Carbamidomethyl (C)]C[Carbamidomethyl (C)]HGDLLEC[Carbamidomethyl (C)]ADDR_.4	_LVTDLTKVHTECCHGDLLECADDR_	0.636466	0.777943	-0.304313	23.0047	6Y_T2D vs H
	Albumin	ALB	P02768	ALBU_HUMAN	_LVTDLTK[Hex (K)]VHTEC[Carbamidomethyl (C)]C[Carbamidomethyl (C)]HGDLLEC[Carbamidomethyl (C)]ADDR_	_LVTDLTK[Hex (K)]VHTEC[Carbamidomethyl (C)]C[Carbamidomethyl (C)]HGDLLEC[Carbamidomethyl (C)]ADDR_.5	_LVTDLTKVHTECCHGDLLECADDR_	0.636466	0.777943	-0.304313	23.0047	6Y_T2D vs H
	Immunoglobulin heavy constant gamma 1	IGHG1	P01857	IGHG1_HUMAN	_SC[Carbamidomethyl (C)]DK[Hex (K)]THTC[Carbamidomethyl (C)]PPC[Carbamidomethyl (C)]PAPELLGGPSVFLFPPK_	_SC[Carbamidomethyl (C)]DK[Hex (K)]THTC[Carbamidomethyl (C)]PPC[Carbamidomethyl (C)]PAPELLGGPSVFLFPPK_.4	_SCDKTHTCPPCPAPELLGGPSVFLFPPK_	0.612467	0.787796	0.992848	91.5493	6Y_T2D vs H
	Albumin	ALB	P02768	ALBU_HUMAN	_AAC[Carbamidomethyl (C)]LLPK[Hex (K)]LDELRDEGK_	_AAC[Carbamidomethyl (C)]LLPK[Hex (K)]LDELRDEGK_.3	_AACLLPKLDELRDEGK_	0.60141	0.792987	-0.458822	11.7371	6Y_T2D vs H
	Albumin	ALB	P02768	ALBU_HUMAN	_AAC[Carbamidomethyl (C)]LLPK[Hex (K)]LDELRDEGK_	_AAC[Carbamidomethyl (C)]LLPK[Hex (K)]LDELRDEGK_.4	_AACLLPKLDELRDEGK_	0.60141	0.792987	-0.458822	11.7371	6Y_T2D vs H
	Serotransferrin	TF	P02787	TRFE_HUMAN	_GDVAFVK[Hex (K)]HQTVPQNTGGK_	_GDVAFVK[Hex (K)]HQTVPQNTGGK_.3	_GDVAFVKHQTVPQNTGGK_	0.593689	0.798075	1.0352	89.2019	6Y_T2D vs H
	Serotransferrin	TF	P02787	TRFE_HUMAN	_GDVAFVK[Hex (K)]HQTVPQNTGGK_	_GDVAFVK[Hex (K)]HQTVPQNTGGK_.4	_GDVAFVKHQTVPQNTGGK_	0.593689	0.798075	1.0352	89.2019	6Y_T2D vs H
	Albumin	ALB	P02768	ALBU_HUMAN	_YK[Hex (K)]AAFTEC[Carbamidomethyl (C)]C[Carbamidomethyl (C)]QAADK_	_YK[Hex (K)]AAFTEC[Carbamidomethyl (C)]C[Carbamidomethyl (C)]QAADK_.2	_YKAAFTECCQAADK_	0.582536	0.804727	-0.381149	0	6Y_T2D vs H
	Albumin	ALB	P02768	ALBU_HUMAN	_YK[Hex (K)]AAFTEC[Carbamidomethyl (C)]C[Carbamidomethyl (C)]QAADK_	_YK[Hex (K)]AAFTEC[Carbamidomethyl (C)]C[Carbamidomethyl (C)]QAADK_.3	_YKAAFTECCQAADK_	0.582536	0.804727	-0.381149	0	6Y_T2D vs H
	Serotransferrin	TF	P02787	TRFE_HUMAN	_DSSLC[Carbamidomethyl (C)]K[Hex (K)]LC[Carbamidomethyl (C)]M[Oxidation (M)]GSGLNLC[Carbamidomethyl (C)]EPNNK_	_DSSLC[Carbamidomethyl (C)]K[Hex (K)]LC[Carbamidomethyl (C)]M[Oxidation (M)]GSGLNLC[Carbamidomethyl (C)]EPNNK_.3	_DSSLCKLCMGSGLNLCEPNNK_	0.541162	0.8261	-0.268344	0	6Y_T2D vs H
	Serotransferrin	TF	P02787	TRFE_HUMAN	_DSSLC[Carbamidomethyl (C)]K[Hex (K)]LC[Carbamidomethyl (C)]MGSGLNLC[Carbamidomethyl (C)]EPNNK_	_DSSLC[Carbamidomethyl (C)]K[Hex (K)]LC[Carbamidomethyl (C)]MGSGLNLC[Carbamidomethyl (C)]EPNNK_.3	_DSSLCKLCMGSGLNLCEPNNK_	0.541162	0.8261	-0.268344	0	6Y_T2D vs H
	Serotransferrin	TF	P02787	TRFE_HUMAN	_C[Carbamidomethyl (C)]LK[Hex (K)]DGAGDVAFVK_	_C[Carbamidomethyl (C)]LK[Hex (K)]DGAGDVAFVK_.3	_CLKDGAGDVAFVK_	0.539897	0.826303	-0.963509	94.8357	6Y_T2D vs H
	Albumin	ALB	P02768	ALBU_HUMAN	_AAFTEC[Carbamidomethyl (C)]C[Carbamidomethyl (C)]QAADK[Hex (K)]AAC[Carbamidomethyl (C)]LLPK_	_AAFTEC[Carbamidomethyl (C)]C[Carbamidomethyl (C)]QAADK[Hex (K)]AAC[Carbamidomethyl (C)]LLPK_.3	_AAFTECCQAADKAACLLPK_	0.53202	0.833586	-0.403932	35.6808	6Y_T2D vs H
	Alpha-2-macroglobulin	A2M	P01023	A2MG_HUMAN	_EVLK[Hex (K)]SLNEEAVK_	_EVLK[Hex (K)]SLNEEAVK_.3	_EVLKSLNEEAVK_	0.520225	0.837922	-0.410279	83.5681	6Y_T2D vs H
	Albumin	ALB	P02768	ALBU_HUMAN	_EFNAETFTFHADIC[Carbamidomethyl (C)]TLSEK[Hex (K)]ER_	_EFNAETFTFHADIC[Carbamidomethyl (C)]TLSEK[Hex (K)]ER_.3	_EFNAETFTFHADICTLSEKER_	0.518907	0.838441	-0.303063	17.3709	6Y_T2D vs H
	Albumin	ALB	P02768	ALBU_HUMAN	_PLVEEPQNLIK[Hex (K)]QNC[Carbamidomethyl (C)]ELFEQLGEYK_	_PLVEEPQNLIK[Hex (K)]QNC[Carbamidomethyl (C)]ELFEQLGEYK_.3	_PLVEEPQNLIKQNCELFEQLGEYK_	0.512332	0.842618	-0.3659	38.9671	6Y_T2D vs H
	Albumin	ALB	P02768	ALBU_HUMAN	_VHTEC[Carbamidomethyl (C)]C[Carbamidomethyl (C)]HGDLLEC[Carbamidomethyl (C)]ADDRADLAK[Hex (K)]YIC[Carbamidomethyl (C)]ENQDSISSK_	_VHTEC[Carbamidomethyl (C)]C[Carbamidomethyl (C)]HGDLLEC[Carbamidomethyl (C)]ADDRADLAK[Hex (K)]YIC[Carbamidomethyl (C)]ENQDSISSK_.4	_VHTECCHGDLLECADDRADLAKYICENQDSISSK_	0.487137	0.853842	-0.305882	0	6Y_T2D vs H
	Albumin	ALB	P02768	ALBU_HUMAN	_VHTEC[Carbamidomethyl (C)]C[Carbamidomethyl (C)]HGDLLEC[Carbamidomethyl (C)]ADDRADLAK[Hex (K)]YIC[Carbamidomethyl (C)]ENQDSISSK_	_VHTEC[Carbamidomethyl (C)]C[Carbamidomethyl (C)]HGDLLEC[Carbamidomethyl (C)]ADDRADLAK[Hex (K)]YIC[Carbamidomethyl (C)]ENQDSISSK_.5	_VHTECCHGDLLECADDRADLAKYICENQDSISSK_	0.487137	0.853842	-0.305882	0	6Y_T2D vs H
	Albumin	ALB	P02768	ALBU_HUMAN	_VHTEC[Carbamidomethyl (C)]C[Carbamidomethyl (C)]HGDLLEC[Carbamidomethyl (C)]ADDRADLAK[Hex (K)]YIC[Carbamidomethyl (C)]ENQDSISSK_	_VHTEC[Carbamidomethyl (C)]C[Carbamidomethyl (C)]HGDLLEC[Carbamidomethyl (C)]ADDRADLAK[Hex (K)]YIC[Carbamidomethyl (C)]ENQDSISSK_.6	_VHTECCHGDLLECADDRADLAKYICENQDSISSK_	0.487137	0.853842	-0.305882	0	6Y_T2D vs H
	Serotransferrin	TF	P02787	TRFE_HUMAN	_K[Hex (K)]ASYLDC[Carbamidomethyl (C)]IR_	_K[Hex (K)]ASYLDC[Carbamidomethyl (C)]IR_.2	_KASYLDCIR_	0.481387	0.854627	-0.262182	0	6Y_T2D vs H
	Albumin	ALB	P02768	ALBU_HUMAN	_LAK[Hex (K)]TYETTLEK_	_LAK[Hex (K)]TYETTLEK_.2	_LAKTYETTLEK_	0.473134	0.857333	-0.439901	0	6Y_T2D vs H
	Albumin	ALB	P02768	ALBU_HUMAN	_LAK[Hex (K)]TYETTLEK_	_LAK[Hex (K)]TYETTLEK_.3	_LAKTYETTLEK_	0.473134	0.857333	-0.439901	0	6Y_T2D vs H
	Apolipoprotein A-I	APOA1	P02647	APOA1_HUMAN	_AK[Hex (K)]VQPYLDDFQK_	_AK[Hex (K)]VQPYLDDFQK_.3	_AKVQPYLDDFQK_	0.469103	0.858379	-0.216138	0	6Y_T2D vs H
	Albumin	ALB	P02768	ALBU_HUMAN	_LVTDLTK[Hex (K)]VHTEC[Carbamidomethyl (C)]C[Carbamidomethyl (C)]HGDLLEC[Carbamidomethyl (C)]ADDRADLAK_	_LVTDLTK[Hex (K)]VHTEC[Carbamidomethyl (C)]C[Carbamidomethyl (C)]HGDLLEC[Carbamidomethyl (C)]ADDRADLAK_.5	_LVTDLTKVHTECCHGDLLECADDRADLAK_	0.463619	0.859236	-0.208839	13.1455	6Y_T2D vs H
	Albumin	ALB	P02768	ALBU_HUMAN	_ADLAK[Hex (K)]YIC[Carbamidomethyl (C)]ENQDSISSK_	_ADLAK[Hex (K)]YIC[Carbamidomethyl (C)]ENQDSISSK_.2	_ADLAKYICENQDSISSK_	0.446907	0.87169	-0.293347	0	6Y_T2D vs H
	Albumin	ALB	P02768	ALBU_HUMAN	_ADLAK[Hex (K)]YIC[Carbamidomethyl (C)]ENQDSISSK_	_ADLAK[Hex (K)]YIC[Carbamidomethyl (C)]ENQDSISSK_.3	_ADLAKYICENQDSISSK_	0.446907	0.87169	-0.293347	0	6Y_T2D vs H
	Alpha-2-macroglobulin	A2M	P01023	A2MG_HUMAN	_SSGSLLNNAIK[Hex (K)]GGVEDEVTLSAYITIALLEIPLTVTHPVVR_	_SSGSLLNNAIK[Hex (K)]GGVEDEVTLSAYITIALLEIPLTVTHPVVR_.4	_SSGSLLNNAIKGGVEDEVTLSAYITIALLEIPLTVTHPVVR_	0.443384	0.874166	-0.253672	5.6338	6Y_T2D vs H
	Albumin	ALB	P02768	ALBU_HUMAN	_ALVLIAFAQYLQQC[Carbamidomethyl (C)]PFEDHVK[Hex (K)]LVNEVTEFAK_	_ALVLIAFAQYLQQC[Carbamidomethyl (C)]PFEDHVK[Hex (K)]LVNEVTEFAK_.4	_ALVLIAFAQYLQQCPFEDHVKLVNEVTEFAK_	0.437708	0.874693	-0.180221	0.938967	6Y_T2D vs H
	Albumin	ALB	P02768	ALBU_HUMAN	_ALVLIAFAQYLQQC[Carbamidomethyl (C)]PFEDHVK[Hex (K)]LVNEVTEFAK_	_ALVLIAFAQYLQQC[Carbamidomethyl (C)]PFEDHVK[Hex (K)]LVNEVTEFAK_.5	_ALVLIAFAQYLQQCPFEDHVKLVNEVTEFAK_	0.437708	0.874693	-0.180221	0.938967	6Y_T2D vs H
	Serotransferrin	TF	P02787	TRFE_HUMAN	_DGAGDVAFVK[Hex (K)]HSTIFENLANK_	_DGAGDVAFVK[Hex (K)]HSTIFENLANK_.3	_DGAGDVAFVKHSTIFENLANK_	0.437124	0.874693	-0.133532	7.51174	6Y_T2D vs H
	Serotransferrin	TF	P02787	TRFE_HUMAN	_DGAGDVAFVK[Hex (K)]HSTIFENLANK_	_DGAGDVAFVK[Hex (K)]HSTIFENLANK_.4	_DGAGDVAFVKHSTIFENLANK_	0.437124	0.874693	-0.133532	7.51174	6Y_T2D vs H
	Albumin	ALB	P02768	ALBU_HUMAN	_PLLEK[Hex (K)]SHC[Carbamidomethyl (C)]IAEVENDEM[Oxidation (M)]PADLPSLAADFVESK_	_PLLEK[Hex (K)]SHC[Carbamidomethyl (C)]IAEVENDEM[Oxidation (M)]PADLPSLAADFVESK_.4	_PLLEKSHCIAEVENDEMPADLPSLAADFVESK_	0.41026	0.878126	-0.223538	2.8169	6Y_T2D vs H
	Albumin	ALB	P02768	ALBU_HUMAN	_PLLEK[Hex (K)]SHC[Carbamidomethyl (C)]IAEVENDEMPADLPSLAADFVESK_	_PLLEK[Hex (K)]SHC[Carbamidomethyl (C)]IAEVENDEMPADLPSLAADFVESK_.4	_PLLEKSHCIAEVENDEMPADLPSLAADFVESK_	0.41026	0.878126	-0.223538	2.8169	6Y_T2D vs H
	Albumin	ALB	P02768	ALBU_HUMAN	_C[Carbamidomethyl (C)]ASLQK[Hex (K)]FGER_	_C[Carbamidomethyl (C)]ASLQK[Hex (K)]FGER_.2	_CASLQKFGER_	0.382863	0.891106	0.320237	82.1596	6Y_T2D vs H
	Albumin	ALB	P02768	ALBU_HUMAN	_C[Carbamidomethyl (C)]ASLQK[Hex (K)]FGER_	_C[Carbamidomethyl (C)]ASLQK[Hex (K)]FGER_.3	_CASLQKFGER_	0.382863	0.891106	0.320237	82.1596	6Y_T2D vs H
	Immunoglobulin heavy constant alpha 2	IGHA2	P01877	IGHA2_HUMAN	_GFSPK[Hex (K)]DVLVR_	_GFSPK[Hex (K)]DVLVR_.3	_GFSPKDVLVR_	0.364225	0.902219	-0.769213	82.6291	6Y_T2D vs H
	Albumin	ALB	P02768	ALBU_HUMAN	_TC[Carbamidomethyl (C)]VADESAENC[Carbamidomethyl (C)]DK[Hex (K)]SLHTLFGDK_	_TC[Carbamidomethyl (C)]VADESAENC[Carbamidomethyl (C)]DK[Hex (K)]SLHTLFGDK_.3	_TCVADESAENCDKSLHTLFGDK_	0.352717	0.90845	-0.210475	0	6Y_T2D vs H
	Albumin	ALB	P02768	ALBU_HUMAN	_TC[Carbamidomethyl (C)]VADESAENC[Carbamidomethyl (C)]DK[Hex (K)]SLHTLFGDK_	_TC[Carbamidomethyl (C)]VADESAENC[Carbamidomethyl (C)]DK[Hex (K)]SLHTLFGDK_.4	_TCVADESAENCDKSLHTLFGDK_	0.352717	0.90845	-0.210475	0	6Y_T2D vs H
	Immunoglobulin kappa constant	IGKC	P01834	IGKC_HUMAN	_VQWK[Hex (K)]VDNALQSGNSQESVTEQDSK_	_VQWK[Hex (K)]VDNALQSGNSQESVTEQDSK_.3	_VQWKVDNALQSGNSQESVTEQDSK_	0.319526	0.929017	-0.179729	8.4507	6Y_T2D vs H
	Immunoglobulin kappa constant	IGKC	P01834	IGKC_HUMAN	_VYAC[Carbamidomethyl (C)]EVTHQGLSSPVTK[Hex (K)]SFNR_	_VYAC[Carbamidomethyl (C)]EVTHQGLSSPVTK[Hex (K)]SFNR_.3	_VYACEVTHQGLSSPVTKSFNR_	0.310881	0.934224	-0.521077	87.3239	6Y_T2D vs H
	Immunoglobulin kappa constant	IGKC	P01834	IGKC_HUMAN	_VYAC[Carbamidomethyl (C)]EVTHQGLSSPVTK[Hex (K)]SFNR_	_VYAC[Carbamidomethyl (C)]EVTHQGLSSPVTK[Hex (K)]SFNR_.4	_VYACEVTHQGLSSPVTKSFNR_	0.310881	0.934224	-0.521077	87.3239	6Y_T2D vs H
	Hemoglobin subunit alpha	HBA1	P69905	HBA_HUMAN	_M[Oxidation (M)]FLSFPTTK[Hex (K)]TYFPHFDLSHGSAQVK_	_M[Oxidation (M)]FLSFPTTK[Hex (K)]TYFPHFDLSHGSAQVK_.5	_MFLSFPTTKTYFPHFDLSHGSAQVK_	0.302984	0.936247	1.15612	87.3239	6Y_T2D vs H
	Immunoglobulin lambda constant 2;Immunoglobulin lambda constant 3	IGLC2;IGLC3	P0DOY2;P0DOY3	IGLC2_HUMAN;IGLC3_HUMAN	_SYSC[Carbamidomethyl (C)]QVTHEGSTVEK[Hex (K)]TVAPTEC[Carbamidomethyl (C)]S_	_SYSC[Carbamidomethyl (C)]QVTHEGSTVEK[Hex (K)]TVAPTEC[Carbamidomethyl (C)]S_.3	_SYSCQVTHEGSTVEKTVAPTECS_	0.301977	0.936247	1.91371	97.1831	6Y_T2D vs H
	Serotransferrin	TF	P02787	TRFE_HUMAN	_K[Hex (K)]PVDEYKDC[Carbamidomethyl (C)]HLAQVPSHTVVAR_	_K[Hex (K)]PVDEYKDC[Carbamidomethyl (C)]HLAQVPSHTVVAR_.4	_KPVDEYKDCHLAQVPSHTVVAR_	0.297591	0.937789	-0.226236	10.7981	6Y_T2D vs H
	Serotransferrin	TF	P02787	TRFE_HUMAN	_KPVDEYK[Hex (K)]DC[Carbamidomethyl (C)]HLAQVPSHTVVAR_	_KPVDEYK[Hex (K)]DC[Carbamidomethyl (C)]HLAQVPSHTVVAR_.4	_KPVDEYKDCHLAQVPSHTVVAR_	0.297591	0.937789	-0.226236	10.7981	6Y_T2D vs H
	Serotransferrin	TF	P02787	TRFE_HUMAN	_KPVDEYK[Hex (K)]DC[Carbamidomethyl (C)]HLAQVPSHTVVAR_	_KPVDEYK[Hex (K)]DC[Carbamidomethyl (C)]HLAQVPSHTVVAR_.5	_KPVDEYKDCHLAQVPSHTVVAR_	0.297591	0.937789	-0.226236	10.7981	6Y_T2D vs H
	Apolipoprotein A-II	APOA2	P02652	APOA2_HUMAN	_SPELQAEAK[Hex (K)]SYFEK_	_SPELQAEAK[Hex (K)]SYFEK_.2	_SPELQAEAKSYFEK_	0.290315	0.939414	0.145234	57.277	6Y_T2D vs H
	Apolipoprotein A-II	APOA2	P02652	APOA2_HUMAN	_SPELQAEAK[Hex (K)]SYFEK_	_SPELQAEAK[Hex (K)]SYFEK_.3	_SPELQAEAKSYFEK_	0.290315	0.939414	0.145234	57.277	6Y_T2D vs H
	Immunoglobulin heavy constant gamma 1	IGHG1	P01857	IGHG1_HUMAN	_GPSVFPLAPSSK[Hex (K)]STSGGTAALGC[Carbamidomethyl (C)]LVK_	_GPSVFPLAPSSK[Hex (K)]STSGGTAALGC[Carbamidomethyl (C)]LVK_.3	_GPSVFPLAPSSKSTSGGTAALGCLVK_	0.275259	0.947009	0.29335	54.4601	6Y_T2D vs H
	Albumin	ALB	P02768	ALBU_HUMAN	_EC[Carbamidomethyl (C)]C[Carbamidomethyl (C)]EK[Hex (K)]PLLEK_	_EC[Carbamidomethyl (C)]C[Carbamidomethyl (C)]EK[Hex (K)]PLLEK_.2	_ECCEKPLLEK_	0.272215	0.947009	-0.336333	40.3756	6Y_T2D vs H
	Albumin	ALB	P02768	ALBU_HUMAN	_EC[Carbamidomethyl (C)]C[Carbamidomethyl (C)]EK[Hex (K)]PLLEK_	_EC[Carbamidomethyl (C)]C[Carbamidomethyl (C)]EK[Hex (K)]PLLEK_.3	_ECCEKPLLEK_	0.272215	0.947009	-0.336333	40.3756	6Y_T2D vs H
	Complement component C9	C9	P02748	CO9_HUMAN	_C[Carbamidomethyl (C)]HTC[Carbamidomethyl (C)]QNGGTVILMDGK[Hex (K)]_	_C[Carbamidomethyl (C)]HTC[Carbamidomethyl (C)]QNGGTVILMDGK[Hex (K)]_.2	_CHTCQNGGTVILMDGK_	0.257374	0.956541	0.051186	0	6Y_T2D vs H
	Complement component C9	C9	P02748	CO9_HUMAN	_C[Carbamidomethyl (C)]HTC[Carbamidomethyl (C)]QNGGTVILMDGK[Hex (K)]_	_C[Carbamidomethyl (C)]HTC[Carbamidomethyl (C)]QNGGTVILMDGK[Hex (K)]_.3	_CHTCQNGGTVILMDGK_	0.257374	0.956541	0.051186	0	6Y_T2D vs H
	Immunoglobulin heavy constant gamma 2	IGHG2	P01859	IGHG2_HUMAN	_C[Carbamidomethyl (C)]C[Carbamidomethyl (C)]VEC[Carbamidomethyl (C)]PPC[Carbamidomethyl (C)]PAPPVAGPSVFLFPPK[Hex (K)]PK_	_C[Carbamidomethyl (C)]C[Carbamidomethyl (C)]VEC[Carbamidomethyl (C)]PPC[Carbamidomethyl (C)]PAPPVAGPSVFLFPPK[Hex (K)]PK_.3	_CCVECPPCPAPPVAGPSVFLFPPKPK_	0.232513	0.966053	-0.191248	0	6Y_T2D vs H
	Albumin	ALB	P02768	ALBU_HUMAN	_VFDEFKPLVEEPQNLIK[Hex (K)]QNC[Carbamidomethyl (C)]ELFEQLGEYK_	_VFDEFKPLVEEPQNLIK[Hex (K)]QNC[Carbamidomethyl (C)]ELFEQLGEYK_.4	_VFDEFKPLVEEPQNLIKQNCELFEQLGEYK_	0.232261	0.966053	-0.141673	24.8826	6Y_T2D vs H
	Immunoglobulin heavy constant alpha 1	IGHA1	P01876	IGHA1_HUMAN	_DLC[Carbamidomethyl (C)]GC[Carbamidomethyl (C)]YSVSSVLPGC[Carbamidomethyl (C)]AEPWNHGK[Hex (K)]TFTC[Carbamidomethyl (C)]TAAYPESK_	_DLC[Carbamidomethyl (C)]GC[Carbamidomethyl (C)]YSVSSVLPGC[Carbamidomethyl (C)]AEPWNHGK[Hex (K)]TFTC[Carbamidomethyl (C)]TAAYPESK_.4	_DLCGCYSVSSVLPGCAEPWNHGKTFTCTAAYPESK_	0.222491	0.968965	0.131018	26.7606	6Y_T2D vs H
	Alpha-2-macroglobulin	A2M	P01023	A2MG_HUMAN	_LLIYAVLPTGDVIGDSAK[Hex (K)]YDVENC[Carbamidomethyl (C)]LANK_	_LLIYAVLPTGDVIGDSAK[Hex (K)]YDVENC[Carbamidomethyl (C)]LANK_.3	_LLIYAVLPTGDVIGDSAKYDVENCLANK_	0.22067	0.969638	-1.80894	97.1831	6Y_T2D vs H
	Immunoglobulin heavy constant gamma 1	IGHG1	P01857	IGHG1_HUMAN	_PK[Hex (K)]DTLMISR_	_PK[Hex (K)]DTLMISR_.2	_PKDTLMISR_	0.207708	0.973552	-0.233115	69.0141	6Y_T2D vs H
	Immunoglobulin heavy constant gamma 1	IGHG1	P01857	IGHG1_HUMAN	_PK[Hex (K)]DTLMISR_	_PK[Hex (K)]DTLMISR_.3	_PKDTLMISR_	0.207708	0.973552	-0.233115	69.0141	6Y_T2D vs H
	Immunoglobulin heavy constant gamma 1	IGHG1	P01857	IGHG1_HUMAN	_THTC[Carbamidomethyl (C)]PPC[Carbamidomethyl (C)]PAPELLGGPSVFLFPPK[Hex (K)]PK_	_THTC[Carbamidomethyl (C)]PPC[Carbamidomethyl (C)]PAPELLGGPSVFLFPPK[Hex (K)]PK_.3	_THTCPPCPAPELLGGPSVFLFPPKPK_	0.204412	0.974336	-0.178683	0	6Y_T2D vs H
	Immunoglobulin heavy constant gamma 1	IGHG1	P01857	IGHG1_HUMAN	_THTC[Carbamidomethyl (C)]PPC[Carbamidomethyl (C)]PAPELLGGPSVFLFPPK[Hex (K)]PK_	_THTC[Carbamidomethyl (C)]PPC[Carbamidomethyl (C)]PAPELLGGPSVFLFPPK[Hex (K)]PK_.4	_THTCPPCPAPELLGGPSVFLFPPKPK_	0.204412	0.974336	-0.178683	0	6Y_T2D vs H
	Apolipoprotein A-I	APOA1	P02647	APOA1_HUMAN	_VK[Hex (K)]DLATVYVDVLK_	_VK[Hex (K)]DLATVYVDVLK_.3	_VKDLATVYVDVLK_	0.194575	0.977308	0.118041	0.469484	6Y_T2D vs H
	Immunoglobulin kappa constant	IGKC	P01834	IGKC_HUMAN	_VDNALQSGNSQESVTEQDSK[Hex (K)]DSTYSLSSTLTLSK_	_VDNALQSGNSQESVTEQDSK[Hex (K)]DSTYSLSSTLTLSK_.4	_VDNALQSGNSQESVTEQDSKDSTYSLSSTLTLSK_	0.163372	0.996088	0.102435	37.5587	6Y_T2D vs H
	Albumin	ALB	P02768	ALBU_HUMAN	_YIC[Carbamidomethyl (C)]ENQDSISSK[Hex (K)]LK_	_YIC[Carbamidomethyl (C)]ENQDSISSK[Hex (K)]LK_.3	_YICENQDSISSKLK_	0.159641	0.998072	-0.154811	57.277	6Y_T2D vs H
	Haptoglobin	HP	P00738	HPT_HUMAN	_LRTEGDGVYTLNDK[Hex (K)]K_	_LRTEGDGVYTLNDK[Hex (K)]K_.3	_LRTEGDGVYTLNDKK_	0.130832	1	-0.0916617	0.938967	6Y_T2D vs H
	Immunoglobulin heavy constant gamma 2	IGHG2	P01859	IGHG2_HUMAN	_VSNK[Hex (K)]GLPAPIEK_	_VSNK[Hex (K)]GLPAPIEK_.2	_VSNKGLPAPIEK_	0.130023	1	-0.135661	43.1925	6Y_T2D vs H
	Immunoglobulin heavy constant gamma 2	IGHG2	P01859	IGHG2_HUMAN	_VSNK[Hex (K)]GLPAPIEK_	_VSNK[Hex (K)]GLPAPIEK_.3	_VSNKGLPAPIEK_	0.130023	1	-0.135661	43.1925	6Y_T2D vs H
	Albumin	ALB	P02768	ALBU_HUMAN	_C[Carbamidomethyl (C)]C[Carbamidomethyl (C)]AAADPHEC[Carbamidomethyl (C)]YAK[Hex (K)]VFDEFKPLVEEPQNLIK_	_C[Carbamidomethyl (C)]C[Carbamidomethyl (C)]AAADPHEC[Carbamidomethyl (C)]YAK[Hex (K)]VFDEFKPLVEEPQNLIK_.4	_CCAAADPHECYAKVFDEFKPLVEEPQNLIK_	0.126721	1	-0.0808921	0	6Y_T2D vs H
	Albumin	ALB	P02768	ALBU_HUMAN	_C[Carbamidomethyl (C)]C[Carbamidomethyl (C)]AAADPHEC[Carbamidomethyl (C)]YAK[Hex (K)]VFDEFKPLVEEPQNLIK_	_C[Carbamidomethyl (C)]C[Carbamidomethyl (C)]AAADPHEC[Carbamidomethyl (C)]YAK[Hex (K)]VFDEFKPLVEEPQNLIK_.5	_CCAAADPHECYAKVFDEFKPLVEEPQNLIK_	0.126721	1	-0.0808921	0	6Y_T2D vs H
	Albumin	ALB	P02768	ALBU_HUMAN	_C[Carbamidomethyl (C)]C[Carbamidomethyl (C)]AAADPHEC[Carbamidomethyl (C)]YAKVFDEFK[Hex (K)]PLVEEPQNLIK_	_C[Carbamidomethyl (C)]C[Carbamidomethyl (C)]AAADPHEC[Carbamidomethyl (C)]YAKVFDEFK[Hex (K)]PLVEEPQNLIK_.4	_CCAAADPHECYAKVFDEFKPLVEEPQNLIK_	0.126721	1	-0.0808921	0	6Y_T2D vs H
	Albumin	ALB	P02768	ALBU_HUMAN	_C[Carbamidomethyl (C)]C[Carbamidomethyl (C)]AAADPHEC[Carbamidomethyl (C)]YAKVFDEFK[Hex (K)]PLVEEPQNLIK_	_C[Carbamidomethyl (C)]C[Carbamidomethyl (C)]AAADPHEC[Carbamidomethyl (C)]YAKVFDEFK[Hex (K)]PLVEEPQNLIK_.5	_CCAAADPHECYAKVFDEFKPLVEEPQNLIK_	0.126721	1	-0.0808921	0	6Y_T2D vs H
	Apolipoprotein A-I	APOA1	P02647	APOA1_HUMAN	_LHELQEK[Hex (K)]LSPLGEEMRDR_	_LHELQEK[Hex (K)]LSPLGEEMRDR_.3	_LHELQEKLSPLGEEMRDR_	0.123694	1	-0.0856607	11.2676	6Y_T2D vs H
	Albumin	ALB	P02768	ALBU_HUMAN	_ADDK[Hex (K)]ETC[Carbamidomethyl (C)]FAEEGK_	_ADDK[Hex (K)]ETC[Carbamidomethyl (C)]FAEEGK_.3	_ADDKETCFAEEGK_	0.0965733	1	0.111095	46.0094	6Y_T2D vs H
	Alpha-1-acid glycoprotein 1	ORM1	P02763	A1AG1_HUMAN	_NWGLSVYADK[Hex (K)]PETTK_	_NWGLSVYADK[Hex (K)]PETTK_.3	_NWGLSVYADKPETTK_	0.0963414	1	-0.0654214	0	6Y_T2D vs H
	Immunoglobulin heavy constant gamma 1	IGHG1	P01857	IGHG1_HUMAN	_VSNK[Hex (K)]ALPAPIEK_	_VSNK[Hex (K)]ALPAPIEK_.2	_VSNKALPAPIEK_	0.0863912	1	0.0936873	42.723	6Y_T2D vs H
	Immunoglobulin heavy constant gamma 1	IGHG1	P01857	IGHG1_HUMAN	_VSNK[Hex (K)]ALPAPIEK_	_VSNK[Hex (K)]ALPAPIEK_.3	_VSNKALPAPIEK_	0.0863912	1	0.0936873	42.723	6Y_T2D vs H
	Immunoglobulin kappa constant	IGKC	P01834	IGKC_HUMAN	_DSTYSLSSTLTLSK[Hex (K)]ADYEK_	_DSTYSLSSTLTLSK[Hex (K)]ADYEK_.2	_DSTYSLSSTLTLSKADYEK_	0.083218	1	0.0648892	34.7418	6Y_T2D vs H
	Immunoglobulin kappa constant	IGKC	P01834	IGKC_HUMAN	_DSTYSLSSTLTLSK[Hex (K)]ADYEK_	_DSTYSLSSTLTLSK[Hex (K)]ADYEK_.3	_DSTYSLSSTLTLSKADYEK_	0.083218	1	0.0648892	34.7418	6Y_T2D vs H
	Immunoglobulin heavy constant alpha 1	IGHA1	P01876	IGHA1_HUMAN	_TFTC[Carbamidomethyl (C)]TAAYPESK[Hex (K)]TPLTATLSK_	_TFTC[Carbamidomethyl (C)]TAAYPESK[Hex (K)]TPLTATLSK_.3	_TFTCTAAYPESKTPLTATLSK_	0.0788183	1	-0.122298	96.7136	6Y_T2D vs H
	Basement membrane-specific heparan sulfate proteoglycan core protein	HSPG2	P98160	PGBM_HUMAN	_VAEGQTLDLK[Hex (K)]_	_VAEGQTLDLK[Hex (K)]_.2	_VAEGQTLDLK_	0.0623719	1	-0.0796325	81.6901	6Y_T2D vs H
	Albumin	ALB	P02768	ALBU_HUMAN	_LVNEVTEFAK[Hex (K)]TC[Carbamidomethyl (C)]VADESAENC[Carbamidomethyl (C)]DK_	_LVNEVTEFAK[Hex (K)]TC[Carbamidomethyl (C)]VADESAENC[Carbamidomethyl (C)]DK_.3	_LVNEVTEFAKTCVADESAENCDK_	0.0607481	1	-0.0335124	6.57277	6Y_T2D vs H
	Albumin	ALB	P02768	ALBU_HUMAN	_LVNEVTEFAK[Hex (K)]TC[Carbamidomethyl (C)]VADESAENC[Carbamidomethyl (C)]DK_	_LVNEVTEFAK[Hex (K)]TC[Carbamidomethyl (C)]VADESAENC[Carbamidomethyl (C)]DK_.4	_LVNEVTEFAKTCVADESAENCDK_	0.0607481	1	-0.0335124	6.57277	6Y_T2D vs H
	Albumin	ALB	P02768	ALBU_HUMAN	_QIK[Hex (K)]K[Hex (K)]QTALVELVK_	_QIK[Hex (K)]K[Hex (K)]QTALVELVK_.4	_QIKKQTALVELVK_	0.055065	1	0.103883	89.6714	6Y_T2D vs H
	Apolipoprotein A-II	APOA2	P02652	APOA2_HUMAN	_SK[Hex (K)]EQLTPLIK_	_SK[Hex (K)]EQLTPLIK_.3	_SKEQLTPLIK_	0.034735	1	-0.00998756	0	6Y_T2D vs H
	Albumin	ALB	P02768	ALBU_HUMAN	_SHC[Carbamidomethyl (C)]IAEVENDEM[Oxidation (M)]PADLPSLAADFVESK[Hex (K)]DVC[Carbamidomethyl (C)]K_	_SHC[Carbamidomethyl (C)]IAEVENDEM[Oxidation (M)]PADLPSLAADFVESK[Hex (K)]DVC[Carbamidomethyl (C)]K_.4	_SHCIAEVENDEMPADLPSLAADFVESKDVCK_	0.0267584	1	-0.0206792	0	6Y_T2D vs H
	Albumin	ALB	P02768	ALBU_HUMAN	_SHC[Carbamidomethyl (C)]IAEVENDEMPADLPSLAADFVESK[Hex (K)]DVC[Carbamidomethyl (C)]K_	_SHC[Carbamidomethyl (C)]IAEVENDEMPADLPSLAADFVESK[Hex (K)]DVC[Carbamidomethyl (C)]K_.4	_SHCIAEVENDEMPADLPSLAADFVESKDVCK_	0.0267584	1	-0.0206792	0	6Y_T2D vs H
	Immunoglobulin heavy constant mu	IGHM	P01871	IGHM_HUMAN	_GQPLSPEK[Hex (K)]YVTSAPM[Oxidation (M)]PEPQAPGR_	_GQPLSPEK[Hex (K)]YVTSAPM[Oxidation (M)]PEPQAPGR_.3	_GQPLSPEKYVTSAPMPEPQAPGR_	0.021528	1	-0.021559	58.6854	6Y_T2D vs H
	Immunoglobulin heavy constant mu	IGHM	P01871	IGHM_HUMAN	_GQPLSPEK[Hex (K)]YVTSAPMPEPQAPGR_	_GQPLSPEK[Hex (K)]YVTSAPMPEPQAPGR_.3	_GQPLSPEKYVTSAPMPEPQAPGR_	0.021528	1	-0.021559	58.6854	6Y_T2D vs H
	Albumin	ALB	P02768	ALBU_HUMAN	_ETYGEM[Oxidation (M)]ADC[Carbamidomethyl (C)]C[Carbamidomethyl (C)]AK[Hex (K)]QEPERNEC[Carbamidomethyl (C)]FLQHK_	_ETYGEM[Oxidation (M)]ADC[Carbamidomethyl (C)]C[Carbamidomethyl (C)]AK[Hex (K)]QEPERNEC[Carbamidomethyl (C)]FLQHK_.4	_ETYGEMADCCAKQEPERNECFLQHK_	0.00939894	1	-0.0118795	56.338	6Y_T2D vs H
	Albumin	ALB	P02768	ALBU_HUMAN	_ETYGEM[Oxidation (M)]ADC[Carbamidomethyl (C)]C[Carbamidomethyl (C)]AK[Hex (K)]QEPERNEC[Carbamidomethyl (C)]FLQHK_	_ETYGEM[Oxidation (M)]ADC[Carbamidomethyl (C)]C[Carbamidomethyl (C)]AK[Hex (K)]QEPERNEC[Carbamidomethyl (C)]FLQHK_.5	_ETYGEMADCCAKQEPERNECFLQHK_	0.00939894	1	-0.0118795	56.338	6Y_T2D vs H
	Albumin	ALB	P02768	ALBU_HUMAN	_ETYGEMADC[Carbamidomethyl (C)]C[Carbamidomethyl (C)]AK[Hex (K)]QEPERNEC[Carbamidomethyl (C)]FLQHK_	_ETYGEMADC[Carbamidomethyl (C)]C[Carbamidomethyl (C)]AK[Hex (K)]QEPERNEC[Carbamidomethyl (C)]FLQHK_.4	_ETYGEMADCCAKQEPERNECFLQHK_	0.00939894	1	-0.0118795	56.338	6Y_T2D vs H
	Apolipoprotein A-I	APOA1	P02647	APOA1_HUMAN	_DLATVYVDVLK[Hex (K)]DSGR_	_DLATVYVDVLK[Hex (K)]DSGR_.2	_DLATVYVDVLKDSGR_	0.00444404	1	-0.00321873	13.615	6Y_T2D vs H
	Apolipoprotein A-I	APOA1	P02647	APOA1_HUMAN	_DLATVYVDVLK[Hex (K)]DSGR_	_DLATVYVDVLK[Hex (K)]DSGR_.3	_DLATVYVDVLKDSGR_	0.00444404	1	-0.00321873	13.615	6Y_T2D vs H
	Albumin	ALB	P02768	ALBU_HUMAN	_TYETTLEK[Hex (K)]C[Carbamidomethyl (C)]C[Carbamidomethyl (C)]AAADPHEC[Carbamidomethyl (C)]YAK_	_TYETTLEK[Hex (K)]C[Carbamidomethyl (C)]C[Carbamidomethyl (C)]AAADPHEC[Carbamidomethyl (C)]YAK_.3	_TYETTLEKCCAAADPHECYAK_	0.00136059	1	-0.0010793	3.28638	6Y_T2D vs H
	Albumin	ALB	P02768	ALBU_HUMAN	_TYETTLEK[Hex (K)]C[Carbamidomethyl (C)]C[Carbamidomethyl (C)]AAADPHEC[Carbamidomethyl (C)]YAK_	_TYETTLEK[Hex (K)]C[Carbamidomethyl (C)]C[Carbamidomethyl (C)]AAADPHEC[Carbamidomethyl (C)]YAK_.4	_TYETTLEKCCAAADPHECYAK_	0.00136059	1	-0.0010793	3.28638	6Y_T2D vs H
	Alpha-2-macroglobulin	A2M	P01023	A2MG_HUMAN	_LVDGK[Hex (K)]GVPIPNK_	_LVDGK[Hex (K)]GVPIPNK_.3	_LVDGKGVPIPNK_	0	1	NaN	97.1831	6Y_T2D vs H
	Immunoglobulin heavy constant gamma 4	IGHG4	P01861	IGHG4_HUMAN	_EPQVYTLPPSQEEM[Oxidation (M)]TK[Hex (K)]NQVSLTC[Carbamidomethyl (C)]LVK_	_EPQVYTLPPSQEEM[Oxidation (M)]TK[Hex (K)]NQVSLTC[Carbamidomethyl (C)]LVK_.3	_EPQVYTLPPSQEEMTKNQVSLTCLVK_	0	1	NaN	99.5305	6Y_T2D vs H
	Immunoglobulin heavy constant mu	IGHM	P01871	IGHM_HUMAN	_DVMQGTDEHVVC[Carbamidomethyl (C)]K[Hex (K)]VQHPNGNK_	_DVMQGTDEHVVC[Carbamidomethyl (C)]K[Hex (K)]VQHPNGNK_.4	_DVMQGTDEHVVCKVQHPNGNK_	0	1	-1.37577	98.1221	6Y_T2D vs H
	Immunoglobulin heavy constant mu	IGHM	P01871	IGHM_HUMAN	_EGK[Hex (K)]QVGSGVTTDQVQAEAK_	_EGK[Hex (K)]QVGSGVTTDQVQAEAK_.3	_EGKQVGSGVTTDQVQAEAK_	0	1	NaN	99.5305	6Y_T2D vs H
	Serotransferrin	TF	P02787	TRFE_HUMAN	_DLLFK[Hex (K)]DSAHGFLK_	_DLLFK[Hex (K)]DSAHGFLK_.3	_DLLFKDSAHGFLK_	0	1	-2.54878	98.5915	6Y_T2D vs H
	Serotransferrin	TF	P02787	TRFE_HUMAN	_NTYEK[Hex (K)]YLGEEYVK_	_NTYEK[Hex (K)]YLGEEYVK_.3	_NTYEKYLGEEYVK_	0	1	NaN	98.1221	6Y_T2D vs H
	Immunoglobulin lambda constant 2;Immunoglobulin lambda constant 3	IGLC2;IGLC3	P0DOY2;P0DOY3	IGLC2_HUMAN;IGLC3_HUMAN	_QSNNK[Hex (K)]YAASSYLSLTPEQWK_	_QSNNK[Hex (K)]YAASSYLSLTPEQWK_.3	_QSNNKYAASSYLSLTPEQWK_	0	1	NaN	98.5915	6Y_T2D vs H

## Sheet: Supplementary Data4
	Supplementary Data4. The proteins associated with diabetes severity and related to Figure 2. The table summarizes results of the ANOVA analysis. Proteins are shown if their relative levels differed between healthy, prediabetic and diabetic participants with adjusted p-value <0.01 at the 10-year visit. Proteins with differential abundance between healthy, prediabetic and diabetic participants with…
			6-year visit						10-year visit
	Protein Descriptions	Gene Name	ANOVA q-value	q-value (T2D vs prediabetes)	Difference (T2D vs prediabetes)	q-value (T2D vs Healthy)	Difference (T2D vs Healthy)		ANOVA q-value	q-value (T2D vs prediabetes)	Difference (T2D vs prediabetes)	q-value (T2D vs Healthy)	Difference (T2D vs Healthy)
	Apolipoprotein D	APOD	0.190144	0.993565	0.0224734	0.301694	-0.122699		1.85114e-07	0.00592364	-0.336272	2.11823e-07	-0.542656
	Serum paraoxonase/lactonase 3	PON3	3.22236e-05	0.993565	-0.00234905	0.021828	-0.367535		6.12189e-05	0.0889299	-0.365861	2.04106e-05	-0.625915
	Gelsolin	GSN	0.00182056	0.917367	-0.0636019	0.0184461	-0.183085		9.46825e-05	0.00592364	-0.269853	1.00406e-05	-0.322953
	Phosphatidylinositol 4-kinase type 2-beta	PI4K2B	0.0722164	0.939909	0.051101	0.0931184	0.117855		9.46825e-05	0.00592364	0.245296	0.00143368	0.229963
	Interleukin-1 receptor accessory protein	IL1RAP	0.0623217	0.976929	0.102499	0.363809	-0.178398		0.000905721	0.148099	-0.346929	0.000650768	-0.575683
	Insulin-like growth factor-binding protein 2	IGFBP2	0.00182056	0.696123	0.257902	0.126693	-0.399653		0.000905721	0.201753	-0.560697	0.000371406	-0.994647
	Cell surface glycoprotein MUC18	MCAM	0.783479	0.993565	0.0645799	0.93823	-0.0118393		0.00100902	0.0774924	-0.24437	0.00143368	-0.31688
	Phospholipid transfer protein	PLTP	0.24757	0.308627	0.206979	0.696231	0.0643462		0.00165205	0.0889299	-0.301644	0.00167083	-0.415546
	Sex hormone-binding globulin	SHBG	0.205045	0.993565	0.0831068	0.49716	-0.204339		0.00216118	0.0848763	-0.48267	0.000741458	-0.655401
	Complement C3	C3	0.0497797	0.993565	0.00397119	0.16439	0.0946253		0.00341284	0.0774924	0.152225	0.000809076	0.179945
	Insulin-like growth factor-binding protein 6	IGFBP6	0.48297	0.939909	-0.10745	0.51451	-0.126441		0.00341284	0.0889299	-0.272366	0.010312	-0.303506
	Adiponectin	ADIPOQ	0.618908	0.993565	-0.0414086	0.529097	-0.216553		0.00401796	0.0807266	-0.811726	0.00167083	-0.935576
	Fibulin-1	FBLN1	0.119359	0.939909	0.0776654	0.49716	-0.088473		0.00422224	0.201753	-0.19154	0.000650768	-0.30284
	Cartilage oligomeric matrix protein	COMP	0.886225	0.993565	-0.040594	0.745523	-0.0496274		0.00442851	0.034719	-0.289464	0.00167083	-0.279433
	Tetranectin	CLEC3B	0.312081	0.993565	-0.0193725	0.354545	-0.093439		0.00599647	0.0352919	-0.207793	0.00198569	-0.231773
	Basement membrane-specific heparan sulfate proteoglycan core protein	HSPG2	0.0817745	0.64783	-0.115033	0.0935436	-0.186217		0.00599647	0.0889299	-0.261864	0.00153405	-0.308346
	Peptidase inhibitor 16	PI16	0.722021	0.993565	-0.0257161	0.662659	-0.0994927		0.0060375	0.0889299	-0.322078	0.00167083	-0.413194
	Vitronectin	VTN	0.252933	0.976929	-0.0482562	0.588332	0.0500739		0.00804183	0.0889299	0.168772	0.00167083	0.204025
	C-reactive protein	CRP	0.0100971	0.976929	0.337493	0.0364258	1.03905		0.00804183	0.36283	0.885585	0.00922542	1.45847
	Cysteine-rich secretory protein 3	CRISP3	0.368039	0.993565	0.0110252	0.421327	-0.143225		0.00935286	0.269883	-0.306106	0.00143368	-0.483814

## Sheet: Supplementary Data5
Supplementary Data5. Protein biomarkers of diabetes and prediabetes progression identified in longitudinal analysis within-participant. The tables show within-individual log2 fold change between the 10-year and 6-year visits and the corresponding association statistics (paired-sample t-test).
Healthy 6Y -->T2D 10Y (n=9)							Healthy 6Y -->Healthy 10Y (n=40)												Healthy 6Y -->Prediabetes 10Y (n=19)
13 proteins							116proteins												58 proteins
Benjamini-Hochberg (BH) adj p-value <0.1							Decreased						Increased						Decreased						Increased
PG.Genes	PG.ProteinDescriptions	PG.UniProtIds	log fc (10Y/6Y)	BH adj p-value			PG.Genes	PG.ProteinDescriptions	PG.UniProtIds	log fc (10Y/6Y)	BH adj p-value		PG.Genes	PG.ProteinDescriptions	PG.UniProtIds	log fc (10Y/6Y)	BH adj p-value		PG.Genes	PG.ProteinDescriptions	PG.UniProtIds	log fc (10Y/6Y)	BH adj p-value		PG.Genes	PG.ProteinDescriptions	PG.UniProtIds	log fc (10Y/6Y)	BH adj p-value
PON3	Serum paraoxonase/lactonase 3	Q15166	-0.42134	0.00391025			IGHV1-8	Immunoglobulin heavy variable 1-8	P0DP01	-1.81427	0.00651035		FN	Isoform 5 of Fibronectin	P02751-5	0.628275	0.00136801		H3-3A;H3-3A;H3-3B;H3-3B;H3-3B;H3-3B;H3C1;H3-3A;HIST3H3;H3-2;H3F3C;HIST2H3A	Histone H3;Histone H3;Histone H3 (Fragment);Histone H3;Histone H3.3;Histone H3.3 (Fragment);Histone H3.1;Histone H3.3;Histone H3.1t;Histone H3;Histone H3.3C;Histone H3.2	A0A590UJJ6;B4DEB1;K7EK07;K7EMV3;K7EP01;K7ES00;P68431;P84243;Q16695;Q5TEC6;Q6NXT2;Q71DI3	-1.94208	0.0248657		FCN2	Ficolin-2	Q15485	0.269396	0.00501911
VTN	Vitronectin	P04004	0.172294	0.0286352			IGKV3-20	Immunoglobulin kappa variable 3-20	P01619	-1.20033	0.00506676		FN1	Isoform 1 of Fibronectin;Isoform 14 of Fibronectin;Isoform 3 of Fibronectin;Isoform 8 of Fibronectin	P02751-1;P02751-14;P02751-3;P02751-8	0.61664	3.88612e-08		CAVIN2	Caveolae-associated protein 2	O95810	-1.52582	0.00501911		F13A1	Coagulation factor XIII A chain	P00488	0.294975	0.0152255
SERPINA10	Protein Z-dependent protease inhibitor	G3V2W1;Q9UK55	0.194493	0.0778268			IGHV5-51	Immunoglobulin heavy variable 5-51	A0A0C4DH38	-1.09443	0.00447437		VWF	von Willebrand factor	P04275	0.613011	3.57624e-09		TAGLN2	Transgelin-2;Isoform 2 of Transgelin-2;Transgelin-2 (Fragment)	P37802;P37802-2;X6RJP6	-1.46649	0.0117301		PRG4	Isoform C of Proteoglycan 4	Q92954-3	0.339209	0.0214074
PEPD	Xaa-Pro dipeptidase (Fragment);Xaa-Pro dipeptidase (Fragment);Xaa-Pro dipeptidase	A0A494C165;K7ES25;P12955	0.242334	0.028561			IGHG1	Immunoglobulin heavy constant gamma 1 (Fragment);Immunoglobulin heavy constant gamma 1	A0A0A0MS08;P01857	-1.05153	0.00506676		SERPINA5	Plasma serine protease inhibitor	P05154	0.591745	0.00132585		SH3BGRL3	SH3 domain-binding glutamic acid-rich-like protein 3	Q5T123;Q9H299	-1.28859	0.048684		SAA1	Serum amyloid A-1 protein	P0DJI8	0.369646	0.0409067
C2	Complement C2	P06681	0.242391	0.0917152			IGHV3OR16-12	Immunoglobulin heavy variable 3/OR16-12 (non-functional) (Fragment)	A0A075B7B8	-1.05007	0.0227218		F13A1	Coagulation factor XIII A chain	P00488	0.489391	3.8419e-09		PDLIM1	PDZ and LIM domain protein 1	O00151	-1.12435	0.0127956		VWF	von Willebrand factor	P04275	0.452361	0.0333409
PTGDS	Prostaglandin-H2 D-isomerase	P41222	0.30373	0.0917152			IGKV1-12;IGKV1-39;IGKV1D-12;IGKV1D-39	Immunoglobulin kappa variable 1-12;Immunoglobulin kappa variable 1-39;Immunoglobulin kappa variable 1D-12;Immunoglobulin kappa variable 1D-39	A0A0C4DH73;P01597;P01611;P04432	-1.02074	0.0118086		F9	Coagulation factor IX	P00740	0.406456	0.00353578		PFN1	Profilin-1	P07737	-0.942451	0.0117301		FN1	Isoform 1 of Fibronectin;Isoform 14 of Fibronectin;Isoform 3 of Fibronectin;Isoform 8 of Fibronectin	P02751-1;P02751-14;P02751-3;P02751-8	0.58325	0.0196478
PRG4	Isoform C of Proteoglycan 4	Q92954-3	0.353839	0.0286352			IGHM	Immunoglobulin heavy constant mu	P01871	-1.01654	0.00765363		MMRN1	Multimerin-1	Q13201	0.292184	0.0140972		ACOX1;ACOT6	Isoform 3 of Peroxisomal acyl-coenzyme A oxidase 1;Putative acyl-coenzyme A thioesterase 6	Q15067-3;Q3I5F7	-0.934902	0.0344802		CRP	C-reactive protein	P02741	0.607823	0.0882091
LGALS3BP	Galectin-3-binding protein	Q08380	0.376514	0.0379991			HBA1	Hemoglobin subunit alpha	P69905	-1.01555	0.000963963		ECM1	Extracellular matrix protein 1	Q16610	0.283644	3.68522e-06		FLNA	Filamin-A;Isoform 2 of Filamin-A;Filamin-A	P21333;P21333-2;Q60FE5	-0.905065	0.0134267
FUCA1	Tissue alpha-L-fucosidase	P04066	0.465898	0.083003			IGLV3-10	Immunoglobulin lambda variable 3-10	A0A075B6K4	-1.00207	0.014335		PRG4	Isoform C of Proteoglycan 4	Q92954-3	0.243805	0.00132585		ABRACL	Costars family protein ABRACL	Q5SZC9;Q9P1F3	-0.902398	0.0248657
VWF	von Willebrand factor	P04275	0.558578	0.0199645			IGKV3D-11;IGKV3-11	Immunoglobulin kappa variable 3D-11;Immunoglobulin kappa variable 3-11	A0A0A0MRZ8;P04433	-0.997824	0.00696225		LTBP1	Latent-transforming growth factor beta-binding protein 1;Latent-transforming growth factor beta-binding protein 1;Latent-transforming growth factor beta-binding protein 1;Isoform Short of Latent-transforming growth factor beta-binding protein 1;Isoform 3 of Latent-transforming growth factor beta-binding protein 1;Isoform 4 of Latent-transforming growth factor beta-binding protein 1;Isoform 5 of L…	C9JD84;E7EV71;Q14766;Q14766-2;Q14766-3;Q14766-4;Q14766-5	0.231875	0.00450523		SLC4A1	Band 3 anion transport protein	A0A0A0MS98;P02730	-0.800405	0.0709982
FN1	Isoform 1 of Fibronectin;Isoform 14 of Fibronectin;Isoform 3 of Fibronectin;Isoform 8 of Fibronectin	P02751-1;P02751-14;P02751-3;P02751-8	0.631395	0.0286352			IGLV1-47	Immunoglobulin lambda variable 1-47	P01700	-0.975289	0.0176708		THBS4	Thrombospondin-4	P35443	0.226811	0.00351001		PPIA	Peptidyl-prolyl cis-trans isomerase A	P62937	-0.767165	0.00784184
F9	Coagulation factor IX	P00740	0.762027	0.00142724			IGHV3-7	Immunoglobulin heavy variable 3-7	P01780	-0.970152	0.00501642		NID1	Nidogen-1;Isoform 2 of Nidogen-1	P14543;P14543-2	0.20765	0.00136801		PPIB	Peptidyl-prolyl cis-trans isomerase B	P23284	-0.728169	0.0156091
SERPINA5	Plasma serine protease inhibitor	P05154	0.766714	0.0379991			IGLL5	Immunoglobulin lambda-like polypeptide 5	A0A0B4J231;B9A064	-0.962289	0.00679144		GNPTG	N-acetylglucosamine-1-phosphotransferase subunit gamma	Q9UJJ9	0.207046	0.0934325		PLEK	Pleckstrin	P08567	-0.649223	0.0705033
							SH3BGRL3	SH3 domain-binding glutamic acid-rich-like protein 3	Q5T123;Q9H299	-0.953445	0.00765363		SOD3	Extracellular superoxide dismutase [Cu-Zn]	P08294	0.199354	0.0783428		UBB;UBC;UBC;UBC;UBC;UBC;UBC;UBC;UBB;UBB;RPS27A;UBB;UBC;RPS27A;UBA52;UBC;UBC	Polyubiquitin-B;Polyubiquitin-C (Fragment);Polyubiquitin-C (Fragment);Polyubiquitin-C (Fragment);Polyubiquitin-C (Fragment);Polyubiquitin-C (Fragment);Polyubiquitin-C (Fragment);Polyubiquitin-C (Fragment);Polyubiquitin-B (Fragment);Polyubiquitin-B (Fragment);Ubiquitin-40S ribosomal protein S27a (Fragment);Polyubiquitin-B;Polyubiquitin-C;Ubiquitin-40S ribosomal protein S27a;Ubiquitin-60S ribosomal…	B4DV12;F5GXK7;F5GYU3;F5H265;F5H2Z3;F5H388;F5H6Q2;F5H747;J3QKN0;J3QS39;J3QTR3;P0CG47;P0CG48;P62979;P62987;Q5PY61;Q96C32	-0.618546	0.0198189
0.1 <adjusted p <0.2							IGKV1-5	Immunoglobulin kappa variable 1-5	P01602	-0.948986	0.0073362		ADAMTS13	A disintegrin and metalloproteinase with thrombospondin motifs 13	Q76LX8	0.197188	0.0081581		BLVRB	Flavin reductase (NADPH)	A0A2R8YEP4;P30043	-0.605714	0.0803352
PG.Genes	PG.ProteinDescriptions	PG.UniProtIds	log fc (10Y/6Y)	BH adj p-value	(-)logp		IGHG4	Immunoglobulin heavy constant gamma 4 (Fragment);Immunoglobulin heavy constant gamma 4	A0A286YFJ8;P01861	-0.938469	0.00501642		MCAM	Cell surface glycoprotein MUC18	P43121	0.197071	0.00513678		CA2	Carbonic anhydrase 2	P00918	-0.580934	0.0709982
ITIH1	Inter-alpha-trypsin inhibitor heavy chain H1	P19827	-0.240989	0.10416	2.45814		IGKV1D-33	Immunoglobulin kappa variable 1-33	A0A2Q2TTZ9	-0.932627	0.0123946		APP	Amyloid-beta precursor protein;Amyloid-beta precursor protein;Amyloid-beta precursor protein;Isoform APP639 of Amyloid-beta precursor protein;Isoform 11 of Amyloid-beta precursor protein;Isoform L-APP677 of Amyloid-beta precursor protein;Isoform APP695 of Amyloid-beta precursor protein;Isoform L-APP696 of Amyloid-beta precursor protein;Isoform APP714 of Amyloid-beta precursor protein;Isoform L-AP…	A0A0A0MRG2;E9PG40;P05067;P05067-10;P05067-11;P05067-3;P05067-4;P05067-5;P05067-6;P05067-7;P05067-8;P05067-9	0.174309	0.0783428		ITGB1	Integrin beta-1;Isoform 2 of Integrin beta-1;Isoform 3 of Integrin beta-1;Isoform 4 of Integrin beta-1;Isoform 5 of Integrin beta-1	P05556;P05556-2;P05556-3;P05556-4;P05556-5	-0.576664	0.0833884
THBS4	Thrombospondin-4	P35443	0.590307	0.10416	2.41997		IGKV4-1	Immunoglobulin kappa variable 4-1	P06312	-0.927287	0.00679144		HSPG2	Basement membrane-specific heparan sulfate proteoglycan core protein	P98160	0.173843	0.00501642		PGK1	Phosphoglycerate kinase 1;Isoform 2 of Phosphoglycerate kinase 1	P00558;P00558-2	-0.565759	0.032393
MASP2	Mannan-binding lectin serine protease 2	O00187	0.279361	0.10416	2.40962		HBB	Hemoglobin subunit beta	P68871	-0.909213	0.00136801		APMAP	Adipocyte plasma membrane-associated protein (Fragment);Adipocyte plasma membrane-associated protein	H0Y512;Q9HDC9	0.165109	0.036752		S100A8	Protein S100-A8	P05109	-0.561423	0.0860544
F10	Coagulation factor X	P00742	0.116253	0.106356	2.35161		IGHV2-5	Immunoglobulin heavy variable 2-5	P01817	-0.908288	0.021827		PLTP	Phospholipid transfer protein;Isoform 2 of Phospholipid transfer protein;Isoform 3 of Phospholipid transfer protein	P55058;P55058-2;P55058-3	0.15756	0.0265817		TREML1	Trem-like transcript 1 protein;Isoform 2 of Trem-like transcript 1 protein	Q86YW5;Q86YW5-2	-0.539482	0.0152255
CFHR4	Complement factor H-related protein 4;Isoform 2 of Complement factor H-related protein 4	Q92496;Q92496-2	-0.179463	0.106356	2.31772		IGKC	Immunoglobulin kappa constant	P01834	-0.897975	0.00588697		LYZ	Lysozyme C	P61626	0.139432	0.036752		BICDL2;ANAPC2	Isoform 2 of BICD family-like cargo adapter 2;Isoform 2 of Anaphase-promoting complex subunit 2	A1A5D9-2;Q9UJX6-2	-0.478209	0.0430631
CD163	Scavenger receptor cysteine-rich type 1 protein M130;Scavenger receptor cysteine-rich type 1 protein M130;Scavenger receptor cysteine-rich type 1 protein M130;Isoform 2 of Scavenger receptor cysteine-rich type 1 protein M130;Isoform 3 of Scavenger receptor cysteine-rich type 1 protein M130;Isoform 4 of Scavenger receptor cysteine-rich type 1 protein M130	C9JHR8;F5GZZ9;Q86VB7;Q86VB7-2;Q86VB7-3;Q86VB7-4	0.368559	0.106356	2.30642		IGHV3-72	Immunoglobulin heavy variable 3-72	A0A4W8ZXM2	-0.892992	0.00824932		CRTAC1	Cartilage acidic protein 1;Cartilage acidic protein 1;Isoform 2 of Cartilage acidic protein 1	A0A0C4DFP6;Q9NQ79;Q9NQ79-2	0.132236	0.0241272		CFL1;CFL1;BRWD1;CFL1	Cofilin-1;Cofilin-1 (Fragment);Bromodomain and WD repeat-containing protein 1 (Fragment);Cofilin-1	E9PK25;E9PP50;H0Y4A7;P23528	-0.444222	0.0899015
PLTP	Phospholipid transfer protein;Isoform 2 of Phospholipid transfer protein;Isoform 3 of Phospholipid transfer protein	P55058;P55058-2;P55058-3	-0.565431	0.106356	2.29656		IGHG2	Immunoglobulin heavy constant gamma 2 (Fragment);Immunoglobulin heavy constant gamma 2	A0A286YEY4;P01859	-0.883302	0.00854673		APOB	Apolipoprotein B-100	P04114	0.124631	0.00136801		ALDOA	Fructose-bisphosphate aldolase A;Isoform 2 of Fructose-bisphosphate aldolase A	P04075;P04075-2	-0.37622	0.00784184
MBL2	Mannose-binding protein C	P11226	-0.271487	0.106356	2.26682		JCHAIN	Immunoglobulin J chain (Fragment);Immunoglobulin J chain	D6RD17;P01591	-0.860604	0.00694626		MASP2	Mannan-binding lectin serine protease 2	O00187	0.101767	0.00765363		PKM	Pyruvate kinase (Fragment);Isoform M1 of Pyruvate kinase PKM	H3BTN5;P14618-2	-0.371658	0.0527666
POSTN	Periostin;Periostin;Isoform 2 of Periostin;Isoform 3 of Periostin;Isoform 4 of Periostin;Isoform 5 of Periostin;Isoform 6 of Periostin;Isoform 7 of Periostin	B1ALD9;Q15063;Q15063-2;Q15063-3;Q15063-4;Q15063-5;Q15063-6;Q15063-7	0.615802	0.106356	2.25901		IGHV3-9;IGHV3-43D	Immunoglobulin heavy variable 3-9;Immunoglobulin heavy variable 3-43D	P01782;P0DP04	-0.860492	0.00982292		LCP1	Plastin-2	P13796	0.0924972	0.0849754		IGFBP2	Insulin-like growth factor-binding protein 2	P18065	-0.364358	0.0803352
F13A1	Coagulation factor XIII A chain	P00488	0.510106	0.106356	2.23884		IGHG3	Immunoglobulin heavy constant gamma 3 (Fragment);Immunoglobulin heavy constant gamma 3 (Fragment);Immunoglobulin heavy constant gamma 3	A0A286YES1;A0A4W9A917;P01860	-0.851033	0.00801208		ITIH3	Inter-alpha-trypsin inhibitor heavy chain H3;Isoform 2 of Inter-alpha-trypsin inhibitor heavy chain H3	Q06033;Q06033-2	0.0862934	0.0794114		MSN	Moesin	P26038	-0.328549	0.0803352
LPA	Apolipoprotein(a)	P08519	-0.467953	0.106356	2.22447		HP	Haptoglobin	P00738	-0.819687	0.0242484		TGFBI	Transforming growth factor-beta-induced protein ig-h3	Q15582	0.0853552	0.0821685		LDHB	L-lactate dehydrogenase B chain	A0A5F9ZHM4;P07195	-0.315198	0.0765159
FCN3	Ficolin-3	O75636	0.205048	0.110198	2.19133		IGHV3-35	Probable non-functional immunoglobulin heavy variable 3-35	A0A0C4DH35	-0.812885	0.0556335		C4BPB	C4b-binding protein beta chain;Isoform 2 of C4b-binding protein beta chain	P20851;P20851-2	0.0818105	0.0561953		CHD4;SELP;SELP;SELP;SELP	Chromodomain-helicase-DNA-binding protein 4 (Fragment);p-selectin (Fragment);P-selectin;p-selectin;p-selectin (Fragment)	A0A2R8Y7M9;F6VVT6;P16109;Q5R345;Q5R349	-0.297306	0.0449745
F7	Coagulation factor VII;Coagulation factor VII;Isoform B of Coagulation factor VII	F5H8B0;P08709;P08709-2	0.276846	0.110376	2.1736		IGKV3-15	Immunoglobulin kappa variable 3-15	P01624	-0.80522	0.0092869		F5	Coagulation factor V	A0A0A0MRJ7;P12259	0.0816633	0.00765363		SELL	L-selectin;Isoform 2 of L-selectin	P14151;P14151-2	-0.285922	0.0903647
SHBG	Sex hormone-binding globulin	I3L145;P04278	-0.3631	0.11215	2.15028		IGHV4-61;IGHV4-39;IGHV4-59;IGHV4-34;IGHV4-30-4;IGHV4-38-2	Immunoglobulin heavy variable 4-61;Immunoglobulin heavy variable 4-39;Immunoglobulin heavy variable 4-59;Immunoglobulin heavy variable 4-34;Immunoglobulin heavy variable 4-30-4;Immunoglobulin heavy variable 4-38-2	A0A0C4DH41;P01824;P01825;P06331;P0DP06;P0DP08	-0.803535	0.012357		AFM	Afamin	P43652	0.0810832	0.0145974		CRISP3	Cysteine-rich secretory protein 3;Cysteine-rich secretory protein 3;Isoform 2 of Cysteine-rich secretory protein 3;Isoform 3 of Cysteine-rich secretory protein 3	J3KPA1;P54108;P54108-2;P54108-3	-0.263974	0.0142935
IL1RAP	Interleukin-1 receptor accessory protein;Isoform 2 of Interleukin-1 receptor accessory protein;Isoform 4 of Interleukin-1 receptor accessory protein	Q9NPH3;Q9NPH3-2;Q9NPH3-5	-0.37833	0.127432	2.07901			Ig-like domain-containing protein (Fragment)	A0A0J9YY99	-0.803376	0.00679144		SERPINA10	Protein Z-dependent protease inhibitor	G3V2W1;Q9UK55	0.0775005	0.0676351		ICAM2	Intercellular adhesion molecule 2 (Fragment);Intercellular adhesion molecule 2 (Fragment);Intercellular adhesion molecule 2 (Fragment);Intercellular adhesion molecule 2;Intercellular adhesion molecule 2	J3QQR8;J3QQX6;J3QRQ1;J3QRT5;P13598	-0.248929	0.0866851
FCGBP	IgGFc-binding protein	Q9Y6R7	0.333068	0.130036	2.03886		IGLC2;IGLC3	Immunoglobulin lambda constant 2;Immunoglobulin lambda constant 3	P0DOY2;P0DOY3	-0.780813	0.00824932		CPB2	Carboxypeptidase B2	A0A087WSY5;Q96IY4	0.0770538	0.0951545		IGF1	Insulin-like growth factor I;Isoform 2 of Insulin-like growth factor I;Isoform 3 of Insulin-like growth factor I;Isoform 4 of Insulin-like growth factor I	P05019;P05019-2;P05019-3;P05019-4	-0.243777	0.0494925
C3	Complement C3	P01024	0.0976577	0.130036	2.03764		H3-3A;H3-3A;H3-3B;H3-3B;H3-3B;H3-3B;H3C1;H3-3A;HIST3H3;H3-2;H3F3C;HIST2H3A	Histone H3;Histone H3;Histone H3 (Fragment);Histone H3;Histone H3.3;Histone H3.3 (Fragment);Histone H3.1;Histone H3.3;Histone H3.1t;Histone H3;Histone H3.3C;Histone H3.2	A0A590UJJ6;B4DEB1;K7EK07;K7EMV3;K7EP01;K7ES00;P68431;P84243;Q16695;Q5TEC6;Q6NXT2;Q71DI3	-0.775917	0.0934325		PROS1	Protein S isoform 2 (Fragment);Vitamin K-dependent protein S;Vitamin K-dependent protein S	A0A0S2Z4L3;A0A3B3ISJ1;P07225	0.071179	0.036752		VCAM1	Vascular cell adhesion protein 1	P19320	-0.241272	0.0333409
C4A	Complement C4-A	A0A140TA49	0.157142	0.130036	2.02021		IGHD	Immunoglobulin heavy constant delta (Fragment);Immunoglobulin heavy constant delta;Isoform 2 of Immunoglobulin heavy constant delta	A0A0A0MS09;P01880;P01880-2	-0.774774	0.00212555								LDHA	L-lactate dehydrogenase A chain;Isoform 2 of L-lactate dehydrogenase A chain;Isoform 3 of L-lactate dehydrogenase A chain;Isoform 5 of L-lactate dehydrogenase A chain	P00338;P00338-2;P00338-3;P00338-5	-0.234889	0.0727976
KNG1	Kininogen-1	P01042	0.117005	0.130036	2.01223		TAGLN2	Transgelin-2;Isoform 2 of Transgelin-2;Transgelin-2 (Fragment)	P37802;P37802-2;X6RJP6	-0.772596	0.026265								TNXB	Tenascin-X;Tenascin-X (Fragment);Tenascin-X;Tenascin-X;Tenascin-X;Tenascin-X;Tenascin-X;Tenascin-X;Tenascin-X;Isoform 3 of Tenascin-X;Isoform 5 of Tenascin-X	A0A140T8Y3;A0A140T8Z8;A0A140T902;A0A140T9C0;A0A140TA33;A0A140TA41;A0A140TA52;A0A3B3ISX9;P22105;P22105-1;P22105-4	-0.195672	0.0527666
GC	Vitamin D-binding protein;Vitamin D-binding protein;Isoform 3 of Vitamin D-binding protein	D6RF35;P02774;P02774-3	-0.0974944	0.141241	1.96297		IGHV3-49	Immunoglobulin heavy variable 3-49	A0A0A0MS15	-0.769872	0.0184829								SERPINC1	Antithrombin-III	P01008	-0.195071	0.0142935
ITIH4	ITIH4 protein	B7ZKJ8	0.383225	0.15649	1.90548		ALB	Serum albumin	A0A087WWT3	-0.769526	0.0151424								CTBS	Di-N-acetylchitobiase	Q01459	-0.18708	0.072852
SERPINC1	Antithrombin-III	P01008	-0.218702	0.157888	1.88903		ORM1	Alpha-1-acid glycoprotein 1	P02763	-0.764617	0.0104465								H6PD	GDH/6PGL endoplasmic bifunctional protein	O95479;R4GMU1	-0.182388	0.0527666
PI4K2B	Phosphatidylinositol 4-kinase type 2-beta	G5E9Z4	0.183018	0.1685	1.84854		IGHA1	Immunoglobulin heavy constant alpha 1 (Fragment);Immunoglobulin heavy constant alpha 1	A0A286YEY1;P01876	-0.75699	0.00737754								IGFBP3	Insulin-like growth factor-binding protein 3;Insulin-like growth factor binding protein 3 isoform b;Insulin-like growth factor-binding protein 3;Isoform 2 of Insulin-like growth factor-binding protein 3	A6XND0;A6XND1;P17936;P17936-2	-0.172969	0.0409067
C4A	Complement C4-A	P0C0L4	-0.333949	0.173987	1.82273		CAVIN2	Caveolae-associated protein 2	O95810	-0.755638	0.00765363								ZNF621;TFRC	Zinc finger protein 621;Transferrin receptor protein 1	C9JZC2;P02786	-0.164313	0.0333523
IGHV3-66;IGHV3-53	Immunoglobulin heavy variable 3-66;Immunoglobulin heavy variable 3-53	A0A0C4DH42;P01767	-0.972928	0.174945	1.79188				P02768	-0.753533	0.0177378								DBH	Dopamine beta-hydroxylase	P09172	-0.143012	0.0453206
ADIPOQ	Adiponectin	Q15848	-0.548562	0.174945	1.77285		IGLV2-11	Immunoglobulin lambda variable 2-11	P01706	-0.729178	0.051609								IGFALS	Insulin-like growth factor-binding protein complex acid labile subunit;Isoform 2 of Insulin-like growth factor-binding protein complex acid labile subunit	P35858;P35858-2	-0.131599	0.0156091
LILRA3	Leukocyte immunoglobulin-like receptor subfamily A member 3;Leukocyte immunoglobulin-like receptor subfamily A member 3;Isoform 3 of Leukocyte immunoglobulin-like receptor subfamily A member 3	A0A0G2JMY9;Q8N6C8;Q8N6C8-3	0.283968	0.174945	1.77269		TF	Serotransferrin	P02787	-0.728184	0.0200794								LYVE1	Lymphatic vessel endothelial hyaluronic acid receptor 1	Q9Y5Y7	-0.128259	0.0903647
LYVE1	Lymphatic vessel endothelial hyaluronic acid receptor 1	Q9Y5Y7	0.181913	0.174945	1.76459		IGHA2	Immunoglobulin heavy constant alpha 2 (Fragment)	A0A0G2JMB2	-0.716906	0.00588697								BTD	Biotinidase;Isoform 2 of Biotinidase;Isoform 3 of Biotinidase;Isoform 4 of Biotinidase	P43251;P43251-2;P43251-3;P43251-4	-0.12404	0.0248657
CSF1R	Macrophage colony-stimulating factor 1 receptor	E9PEK4;P07333	0.339401	0.174945	1.75693		IGKJ4	Immunoglobulin kappa joining 4 (Fragment)	A0A0A0MT69	-0.70139	0.00696225										Q04756	-0.123289	0.0803352
CRISP3	Cysteine-rich secretory protein 3;Cysteine-rich secretory protein 3;Isoform 2 of Cysteine-rich secretory protein 3;Isoform 3 of Cysteine-rich secretory protein 3	J3KPA1;P54108;P54108-2;P54108-3	-0.214008	0.174945	1.74945		PDLIM1	PDZ and LIM domain protein 1	O00151	-0.699133	0.00450523								GSN	Gelsolin	P06396	-0.117543	0.0409067
IGF1	Insulin-like growth factor I;Isoform 2 of Insulin-like growth factor I;Isoform 3 of Insulin-like growth factor I;Isoform 4 of Insulin-like growth factor I	P05019;P05019-2;P05019-3;P05019-4	-0.304911	0.174945	1.74509		ABRACL	Costars family protein ABRACL	Q5SZC9;Q9P1F3	-0.684851	0.00982292								GC	Vitamin D-binding protein;Vitamin D-binding protein;Isoform 3 of Vitamin D-binding protein	D6RF35;P02774;P02774-3	-0.109793	0.00501911
CFH	Complement factor H	P08603	0.107612	0.185938	1.70886		IGKV2D-28	Immunoglobulin kappa variable 2D-28	A0A5H1ZRS2	-0.681083	0.0290046								AHSG	Alpha-2-HS-glycoprotein	C9JV77;P02765	-0.107511	0.0564789
IGKV1D-33	Immunoglobulin kappa variable 1-33	A0A2Q2TTZ9	-1.0927	0.193044	1.67383		IGKV2-40;IGKV2-40;IGKV2D-40	Immunoglobulin kappa variable 2-40;Immunoglobulin kappa variable 2-40;Immunoglobulin kappa variable 2D-40	A0A087WW87;A0A087X0Q4;P01614	-0.675197	0.0644525								HPX	Hemopexin	P02790	-0.106308	0.072852
CRP	C-reactive protein	P02741	1.22177	0.193044	1.66018		IGHV2-70D;IGHV2-70	Immunoglobulin heavy variable 2-70D;Immunoglobulin heavy variable 2-70 (Fragment)	A0A0C4DH43;A0A0J9YVU5	-0.673353	0.0637049								FETUB	Fetuin-B	Q9UGM5	-0.10202	0.0903235
PVR	Poliovirus receptor	A0A0A0MSA9	0.185685	0.193044	1.65437		IGLV3-21	Immunoglobulin lambda variable 3-21	P80748	-0.650596	0.0561953								TGFBI	Transforming growth factor-beta-induced protein ig-h3	Q15582	-0.0960848	0.0449745
IL18	Isoform 2 of Interleukin-18	Q14116-2	-1.02533	0.193044	1.63929		IGKV1-17	Immunoglobulin kappa variable 1-17	P01599	-0.641754	0.0186731
CTBS	Di-N-acetylchitobiase	Q01459	0.184779	0.193044	1.6392		ORM2	Alpha-1-acid glycoprotein 2	P19652	-0.638683	0.00765363
TAGLN2	Transgelin-2;Isoform 2 of Transgelin-2;Transgelin-2 (Fragment)	P37802;P37802-2;X6RJP6	-0.954972	0.193044	1.63822		HPR	Haptoglobin-related protein	P00739	-0.613205	0.021827
							IGHV3-74	Immunoglobulin heavy variable 3-74	A0A0B4J1X5	-0.610409	0.018593
							IGLV7-46;IGLV7-43	Immunoglobulin lambda variable 7-46;Immunoglobulin lambda variable 7-43	A0A075B6I9;P04211	-0.591981	0.0092869
							IGKV1-8	Immunoglobulin kappa variable 1-8	A0A0C4DH67	-0.524188	0.00696225
							A2M	Alpha-2-macroglobulin	P01023	-0.521151	0.00731866
							CD5L	CD5 antigen-like	O43866	-0.518077	0.014335
							PGK1	Phosphoglycerate kinase 1;Isoform 2 of Phosphoglycerate kinase 1	P00558;P00558-2	-0.431088	0.0161885
								Immunoglobulin heavy constant alpha 2 (Fragment);Immunoglobulin heavy constant alpha 2	A0A286YEY5;P01877	-0.424202	0.00737754
							IGHV1-2	Immunoglobulin heavy variable 1-2	P23083	-0.412623	0.091204
							PFN1	Profilin-1	P07737	-0.395923	0.083039
							PPIA	Peptidyl-prolyl cis-trans isomerase A	P62937	-0.392847	0.0111962
							PPIB	Peptidyl-prolyl cis-trans isomerase B	P23284	-0.386421	0.0108072
							PRDX6	Peroxiredoxin-6	P30041	-0.3796	0.0122466
							IGKV2-29	Immunoglobulin kappa variable 2-29	A2NJV5	-0.35336	0.014335
							FLNA	Filamin-A;Isoform 2 of Filamin-A;Filamin-A	P21333;P21333-2;Q60FE5	-0.345948	0.0644525
							NME1;NME1-NME2;NME2P1;NME1;NME1;NME2;NME2;NME1-NME2	Nucleoside diphosphate kinase A;NME1-NME2 readthrough;Putative nucleoside diphosphate kinase;Nucleoside diphosphate kinase A;Isoform 2 of Nucleoside diphosphate kinase A;Nucleoside diphosphate kinase B;Isoform 3 of Nucleoside diphosphate kinase B;Nucleoside diphosphate kinase	E7ERL0;J3KPD9;O60361;P15531;P15531-2;P22392;P22392-2;Q32Q12	-0.342541	0.0979408
							ENO1	Alpha-enolase	A0A2R8Y6G6;P06733	-0.308328	0.0260059
							PKM	Pyruvate kinase (Fragment);Isoform M1 of Pyruvate kinase PKM	H3BTN5;P14618-2	-0.296795	0.0238387
							IGF1	Insulin-like growth factor I;Isoform 2 of Insulin-like growth factor I;Isoform 3 of Insulin-like growth factor I;Isoform 4 of Insulin-like growth factor I	P05019;P05019-2;P05019-3;P05019-4	-0.288372	0.00501642
							ADGRD2	Adhesion G-protein coupled receptor D2	Q7Z7M1	-0.260434	0.0241272
							IGFBP7	Insulin-like growth factor-binding protein 7;Isoform 2 of Insulin-like growth factor-binding protein 7	Q16270;Q16270-2	-0.24103	0.0793228
							TREML1	Trem-like transcript 1 protein;Isoform 2 of Trem-like transcript 1 protein	Q86YW5;Q86YW5-2	-0.215399	0.090126
							FCGR3A	Low affinity immunoglobulin gamma Fc region receptor III-A (Fragment);Low affinity immunoglobulin gamma Fc region receptor III-A;Low affinity immunoglobulin gamma Fc region receptor III-A	H0Y755;M9MML0;P08637	-0.177083	0.0539282
							H6PD	GDH/6PGL endoplasmic bifunctional protein	O95479;R4GMU1	-0.141069	0.0150237
							ANG	Angiogenin	P03950	-0.129711	0.0794114
								Uncharacterized protein (Fragment)	H0YJW9	-0.119937	0.0666403
							FETUB	Fetuin-B	Q9UGM5	-0.102281	0.0108774
							PON3	Serum paraoxonase/lactonase 3	Q15166	-0.0968029	0.0878087
							IGFBP3	Insulin-like growth factor-binding protein 3;Insulin-like growth factor binding protein 3 isoform b;Insulin-like growth factor-binding protein 3;Isoform 2 of Insulin-like growth factor-binding protein 3	A6XND0;A6XND1;P17936;P17936-2	-0.0871788	0.0445744
							F11	Coagulation factor XI	P03951	-0.0768054	0.0666403

## Sheet: Supplementary Data6
	Supplementary Data6: This dataset includes proteins from Supplemental data 5 that were identified in longitudinal analysis within participants. The table presents the within-individual log2 fold change between the 10-year and 6-year visits, along with the corresponding association statistics before and after BMI-adjustment (paired-sample t-test).
	Healthy 6Y -->T2D 10Y (13 proteins +37 proteins)										Healthy 6Y -->Healthy 10Y (116 proteins)													Healthy 6Y -->Prediabetes 10Y (58 proteins)
	PG.Genes	PG.ProteinDescriptions	PG.UniProtIds	lfc	p.value	BH.FDR	lfc.adjusted	p.val.adjusted	p.val.adjusted.BH.FDR		PG.Genes	PG.ProteinDescriptions	PG.UniProtIds	lfc	p.value	BH.FDR	lfc.adjusted	p.val.adjusted	p.val.adjusted.BH.FDR		PG.Genes	PG.ProteinDescriptions	PG.UniProtIds	lfc	p.value	BH.FDR	lfc.adjusted	p.val.adjusted	p.val.adjusted.BH.FDR
	F9	Coagulation factor IX	P00740	0.762027	3.33467e-06	0.00142724	0.777373	1.66936e-06	0.000714487		VWF	von Willebrand factor	P04275	0.613011	8.3557e-12	3.57624e-09	0.635597	4.46595e-13	1.91143e-10		TREML1	Trem-like transcript 1 protein;Isoform 2 of Trem-like transcript 1 protein	Q86YW5;Q86YW5-2	-0.539482	0.000462456	0.0152255	-0.681738	0.000156209	0.0333728
	VWF	von Willebrand factor	P04275	0.558578	0.000139938	0.0199645	0.641491	4.85711e-06	0.00103942		F13A1	Coagulation factor XIII A chain	P00488	0.489391	1.79528e-11	3.8419e-09	0.482288	7.63791e-12	1.63451e-09		FCN2	Ficolin-2	Q15485	0.269396	2.61243e-05	0.00501911	0.279054	0.000171981	0.0333728
	PON3	Serum paraoxonase/lactonase 3	Q15166	-0.42134	1.82722e-05	0.00391025	-0.366776	1.44728e-05	0.00154859		FN1	Isoform 1 of Fibronectin;Isoform 14 of Fibronectin;Isoform 3 of Fibronectin;Isoform 8 of Fibronectin	P02751-1;P02751-14;P02751-3;P02751-8	0.61664	2.72391e-10	3.88612e-08	0.617003	1.16295e-10	1.65914e-08		PPIA	Peptidyl-prolyl cis-trans isomerase A	P62937	-0.767165	9.16103e-05	0.00784184	-0.818328	0.000262999	0.0333728
	F13A1	Coagulation factor XIII A chain	P00488	0.510106	0.00576983	0.106356	0.676188	4.37155e-05	0.00374205		ECM1	Extracellular matrix protein 1	Q16610	0.283644	3.44413e-08	3.68522e-06	0.298451	1.97762e-09	2.11605e-07		PFN1	Profilin-1	P07737	-0.942451	0.000186939	0.0117301	-1.055	0.000311895	0.0333728
	FN1	Isoform 1 of Fibronectin;Isoform 14 of Fibronectin;Isoform 3 of Fibronectin;Isoform 8 of Fibronectin	P02751-1;P02751-14;P02751-3;P02751-8	0.631395	0.000401117	0.0286352	0.676311	9.75373e-05	0.00637873		HSPG2	Basement membrane-specific heparan sulfate proteoglycan core protein	P98160	0.173843	0.000244411	0.00501642	0.208409	8.80767e-07	7.53937e-05		TAGLN2	Transgelin-2;Isoform 2 of Transgelin-2;Transgelin-2 (Fragment)	P37802;P37802-2;X6RJP6	-1.46649	0.000191847	0.0117301	-1.57232	0.000497646	0.0401893
	SERPINA10	Protein Z-dependent protease inhibitor	G3V2W1;Q9UK55	0.194493	0.00181838	0.0778268	0.241376	0.000108496	0.00637873		HBA1	Hemoglobin subunit alpha	P69905	-1.01555	1.12612e-05	0.000963963	-1.0419	6.99165e-06	0.000444027		CAVIN2	Caveolae-associated protein 2	O95810	-1.52582	3.01939e-05	0.00501911	-1.3642	0.000563401	0.0401893
	PEPD	Xaa-Pro dipeptidase (Fragment);Xaa-Pro dipeptidase (Fragment);Xaa-Pro dipeptidase	A0A494C165;K7ES25;P12955	0.242334	0.000266925	0.028561	0.264091	0.000119229	0.00637873		IGHD	Immunoglobulin heavy constant delta (Fragment);Immunoglobulin heavy constant delta;Isoform 2 of Immunoglobulin heavy constant delta	A0A0A0MS09;P01880;P01880-2	-0.774774	5.95948e-05	0.00212555	-0.836552	7.26212e-06	0.000444027		BTD	Biotinidase;Isoform 2 of Biotinidase;Isoform 3 of Biotinidase;Isoform 4 of Biotinidase	P43251;P43251-2;P43251-3;P43251-4	-0.12404	0.00112129	0.0248657	-0.14958	0.000853155	0.0521643
	IGHV3-66;IGHV3-53	Immunoglobulin heavy variable 3-66;Immunoglobulin heavy variable 3-53	A0A0C4DH42;P01767	-0.972928	0.0161481	0.174945	-1.39336	0.000137584	0.00654288		APOB	Apolipoprotein B-100	P04114	0.124631	3.17764e-05	0.00136801	0.128945	1.14918e-05	0.000614813		PPIB	Peptidyl-prolyl cis-trans isomerase B	P23284	-0.728169	0.000547047	0.0156091	-0.792995	0.00116279	0.0554106
	PTGDS	Prostaglandin-H2 D-isomerase	P41222	0.30373	0.00278574	0.0917152	0.380642	0.000214763	0.00919185		HBB	Hemoglobin subunit beta	P68871	-0.909213	2.62908e-05	0.00136801	-0.935422	1.65737e-05	0.000758504		PDLIM1	PDZ and LIM domain protein 1	O00151	-1.12435	0.000239171	0.0127956	-1.1145	0.00135037	0.0554106
	SERPINA5	Plasma serine protease inhibitor	P05154	0.766714	0.000766186	0.0379991	0.803432	0.000298874	0.00983985		SERPINA5	Plasma serine protease inhibitor	P05154	0.591745	2.05489e-05	0.00132585	0.586803	1.7722e-05	0.000758504		ALDOA	Fructose-bisphosphate aldolase A;Isoform 2 of Fructose-bisphosphate aldolase A	P04075;P04075-2	-0.37622	7.71044e-05	0.00784184	-0.331481	0.0014191	0.0554106
	VTN	Vitronectin	P04004	0.172294	0.000450154	0.0286352	0.161762	0.000616144	0.0125576		NID1	Nidogen-1;Isoform 2 of Nidogen-1	P14543;P14543-2	0.20765	3.51592e-05	0.00136801	0.205975	2.85229e-05	0.00106893		FLNA	Filamin-A;Isoform 2 of Filamin-A;Filamin-A	P21333;P21333-2;Q60FE5	-0.905065	0.000282338	0.0134267	-0.892359	0.00162522	0.0579663
	PRG4	Isoform C of Proteoglycan 4	Q92954-3	0.353839	0.000468332	0.0286352	0.283093	0.000905014	0.0148979		PRG4	Isoform C of Proteoglycan 4	Q92954-3	0.243805	2.16845e-05	0.00132585	0.223772	3.15909e-05	0.00106893		F13A1	Coagulation factor XIII A chain	P00488	0.294975	0.000454625	0.0152255	0.294017	0.00221487	0.0729204
	LGALS3BP	Galectin-3-binding protein	Q08380	0.376514	0.000799046	0.0379991	0.346465	0.000992573	0.0157341			Isoform 5 of Fibronectin	P02751-5	0.628275	3.35774e-05	0.00136801	0.665534	3.24674e-05	0.00106893		FN1	Isoform 1 of Fibronectin;Isoform 14 of Fibronectin;Isoform 3 of Fibronectin;Isoform 8 of Fibronectin	P02751-1;P02751-14;P02751-3;P02751-8	0.58325	0.000734496	0.0196478	0.590726	0.00287453	0.0824199
	MBL2	Mannose-binding protein C	P11226	-0.271487	0.00540977	0.106356	-0.313604	0.00107886	0.01576		LTBP1	Latent-transforming growth factor beta-binding protein 1;Latent-transforming growth factor beta-binding protein 1;Latent-transforming growth factor beta-binding protein 1;Isoform Short of Latent-transforming growth factor beta-binding protein 1;Isoform 3 of Latent-transforming growth factor beta-binding protein 1;Isoform 4 of Latent-transforming growth factor beta-binding protein 1;Isoform 5 of L…	C9JD84;E7EV71;Q14766;Q14766-2;Q14766-3;Q14766-4;Q14766-5	0.231875	0.000170753	0.00450523	0.243835	5.25511e-05	0.00147696		GC	Vitamin D-binding protein;Vitamin D-binding protein;Isoform 3 of Vitamin D-binding protein	D6RF35;P02774;P02774-3	-0.109793	3.51807e-05	0.00501911	-0.0837114	0.00288855	0.0824199
	POSTN	Periostin;Periostin;Isoform 2 of Periostin;Isoform 3 of Periostin;Isoform 4 of Periostin;Isoform 5 of Periostin;Isoform 6 of Periostin;Isoform 7 of Periostin	B1ALD9;Q15063;Q15063-2;Q15063-3;Q15063-4;Q15063-5;Q15063-6;Q15063-7	0.615802	0.00550792	0.106356	0.718158	0.00132366	0.0161865		ABRACL	Costars family protein ABRACL	Q5SZC9;Q9P1F3	-0.684851	0.00119704	0.00982292	-0.798809	5.66907e-05	0.00147696		UBB;UBC;UBC;UBC;UBC;UBC;UBC;UBC;UBB;UBB;RPS27A;UBB;UBC;RPS27A;UBA52;UBC;UBC	Polyubiquitin-B;Polyubiquitin-C (Fragment);Polyubiquitin-C (Fragment);Polyubiquitin-C (Fragment);Polyubiquitin-C (Fragment);Polyubiquitin-C (Fragment);Polyubiquitin-C (Fragment);Polyubiquitin-C (Fragment);Polyubiquitin-B (Fragment);Polyubiquitin-B (Fragment);Ubiquitin-40S ribosomal protein S27a (Fragment);Polyubiquitin-B;Polyubiquitin-C;Ubiquitin-40S ribosomal protein S27a;Ubiquitin-60S ribosomal…	B4DV12;F5GXK7;F5GYU3;F5H265;F5H2Z3;F5H388;F5H6Q2;F5H747;J3QKN0;J3QS39;J3QTR3;P0CG47;P0CG48;P62979;P62987;Q5PY61;Q96C32	-0.618546	0.000787197	0.0198189	-0.612781	0.00363706	0.0915683
	IGKV1D-33	Immunoglobulin kappa variable 1-33	A0A2Q2TTZ9	-1.0927	0.021192	0.193044	-1.43327	0.00200772	0.0226133		PDLIM1	PDZ and LIM domain protein 1	O00151	-0.699133	0.000178946	0.00450523	-0.729685	6.00208e-05	0.00147696		PLEK	Pleckstrin	P08567	-0.649223	0.00658909	0.0705033	-0.815112	0.00405417	0.0963993
	FUCA1	Tissue alpha-L-fucosidase	P04066	0.465898	0.00213325	0.083003	0.434189	0.0023302	0.0243214		IGHV3-7	Immunoglobulin heavy variable 3-7	P01780	-0.970152	0.000224205	0.00501642	-1.04894	6.5191e-05	0.00147696		BICDL2;ANAPC2	Isoform 2 of BICD family-like cargo adapter 2;Isoform 2 of Anaphase-promoting complex subunit 2	A1A5D9-2;Q9UJX6-2	-0.478209	0.00301844	0.0430631	-0.5359	0.00445885	0.100117
	PVR	Poliovirus receptor	A0A0A0MSA9	0.185685	0.022163	0.193044	0.238931	0.0025852	0.0257317		IGHV5-51	Immunoglobulin heavy variable 5-51	A0A0C4DH38	-1.09443	0.000156812	0.00447437	-1.17233	6.60203e-05	0.00147696		IGFALS	Insulin-like growth factor-binding protein complex acid labile subunit;Isoform 2 of Insulin-like growth factor-binding protein complex acid labile subunit	P35858;P35858-2	-0.131599	0.000546911	0.0156091	-0.124095	0.00467835	0.100117
	C2	Complement C2	P06681	0.242391	0.00272346	0.0917152	0.229261	0.0030177	0.0281344		IGKV3-20	Immunoglobulin kappa variable 3-20	P01619	-1.20033	0.000272279	0.00506676	-1.29771	6.69631e-05	0.00147696		PKM	Pyruvate kinase (Fragment);Isoform M1 of Pyruvate kinase PKM	H3BTN5;P14618-2	-0.371658	0.00468488	0.0527666	-0.430028	0.00559348	0.114001
	F10	Coagulation factor X	P00742	0.116253	0.00445029	0.106356	0.124702	0.00314045	0.0285981		ORM2	Alpha-1-acid glycoprotein 2	P19652	-0.638683	0.000732972	0.00765363	-0.732652	7.03101e-05	0.00147696		ABRACL	Costars family protein ABRACL	Q5SZC9;Q9P1F3	-0.902398	0.00122005	0.0248657	-0.888021	0.00625078	0.120162
	LILRA3	Leukocyte immunoglobulin-like receptor subfamily A member 3;Leukocyte immunoglobulin-like receptor subfamily A member 3;Isoform 3 of Leukocyte immunoglobulin-like receptor subfamily A member 3	A0A0G2JMY9;Q8N6C8;Q8N6C8-3	0.283968	0.0168776	0.174945	0.339355	0.0034702	0.0298647		IGHG4	Immunoglobulin heavy constant gamma 4 (Fragment);Immunoglobulin heavy constant gamma 4	A0A286YFJ8;P01861	-0.938469	0.000230168	0.00501642	-1.01895	7.24676e-05	0.00147696		ZNF621;TFRC	Zinc finger protein 621;Transferrin receptor protein 1	C9JZC2;P02786	-0.164313	0.00194815	0.0333523	-0.166634	0.00666711	0.120162
	KNG1	Kininogen-1	P01042	0.117005	0.00972229	0.130036	0.137411	0.00357641	0.0298647		IGHV1-8	Immunoglobulin heavy variable 1-8	P0DP01	-1.81427	0.0004107	0.00651035	-2.00981	7.69687e-05	0.00149739		HPX	Hemopexin	P02790	-0.106308	0.00765967	0.072852	-0.128007	0.00673807	0.120162
	C4A	Complement C4-A	A0A140TA49	0.157142	0.00954533	0.130036	0.184104	0.00410131	0.031774		THBS4	Thrombospondin-4	P35443	0.226811	0.000106612	0.00351001	0.222616	9.2747e-05	0.0017259		VWF	von Willebrand factor	P04275	0.452361	0.00184895	0.0333409	0.450862	0.00718427	0.121411
	THBS4	Thrombospondin-4	P35443	0.590307	0.00380216	0.10416	0.557347	0.00437798	0.0319333		IGHG1	Immunoglobulin heavy constant gamma 1 (Fragment);Immunoglobulin heavy constant gamma 1	A0A0A0MS08;P01857	-1.05153	0.000261499	0.00506676	-1.12501	0.000112067	0.00195385		CHD4;SELP;SELP;SELP;SELP	Chromodomain-helicase-DNA-binding protein 4 (Fragment);p-selectin (Fragment);P-selectin;p-selectin;p-selectin (Fragment)	A0A2R8Y7M9;F6VVT6;P16109;Q5R345;Q5R349	-0.297306	0.00336258	0.0449745	-0.331602	0.00878877	0.133507
	LPA	Apolipoprotein(a)	P08519	-0.467953	0.00596388	0.106356	-0.474282	0.00440201	0.0319333		MCAM	Cell surface glycoprotein MUC18	P43121	0.197071	0.000288044	0.00513678	0.212576	0.000114127	0.00195385		H3-3A;H3-3A;H3-3B;H3-3B;H3-3B;H3-3B;H3C1;H3-3A;HIST3H3;H3-2;H3F3C;HIST2H3A	Histone H3;Histone H3;Histone H3 (Fragment);Histone H3;Histone H3.3;Histone H3.3 (Fragment);Histone H3.1;Histone H3.3;Histone H3.1t;Histone H3;Histone H3.3C;Histone H3.2	A0A590UJJ6;B4DEB1;K7EK07;K7EMV3;K7EP01;K7ES00;P68431;P84243;Q16695;Q5TEC6;Q6NXT2;Q71DI3	-1.94208	0.00118606	0.0248657	-1.81454	0.00889078	0.133507
	MASP2	Mannan-binding lectin serine protease 2	O00187	0.279361	0.00389384	0.10416	0.267936	0.0056689	0.0397752		JCHAIN	Immunoglobulin J chain (Fragment);Immunoglobulin J chain	D6RD17;P01591	-0.860604	0.000503117	0.00694626	-0.93806	0.000124072	0.0019746		GSN	Gelsolin	P06396	-0.117543	0.00276796	0.0409067	-0.118356	0.009358	0.133507
	CD163	Scavenger receptor cysteine-rich type 1 protein M130;Scavenger receptor cysteine-rich type 1 protein M130;Scavenger receptor cysteine-rich type 1 protein M130;Isoform 2 of Scavenger receptor cysteine-rich type 1 protein M130;Isoform 3 of Scavenger receptor cysteine-rich type 1 protein M130;Isoform 4 of Scavenger receptor cysteine-rich type 1 protein M130	C9JHR8;F5GZZ9;Q86VB7;Q86VB7-2;Q86VB7-3;Q86VB7-4	0.368559	0.00493828	0.106356	0.354747	0.00593237	0.0403025		IGKC	Immunoglobulin kappa constant	P01834	-0.897975	0.00034962	0.00588697	-0.963538	0.000138804	0.0019746		PGK1	Phosphoglycerate kinase 1;Isoform 2 of Phosphoglycerate kinase 1	P00558;P00558-2	-0.565759	0.00166506	0.032393	-0.546035	0.0102273	0.140152
	CTBS	Di-N-acetylchitobiase	Q01459	0.184779	0.0229508	0.193044	0.221961	0.00657102	0.0432676		ORM1	Alpha-1-acid glycoprotein 1	P02763	-0.764617	0.00131801	0.0104465	-0.878238	0.000142361	0.0019746		IGF1	Insulin-like growth factor I;Isoform 2 of Insulin-like growth factor I;Isoform 3 of Insulin-like growth factor I;Isoform 4 of Insulin-like growth factor I	P05019;P05019-2;P05019-3;P05019-4	-0.243777	0.00404729	0.0494925	-0.252588	0.0104786	0.140152
	CSF1R	Macrophage colony-stimulating factor 1 receptor	E9PEK4;P07333	0.339401	0.0175015	0.174945	0.395022	0.00683387	0.0443166		CAVIN2	Caveolae-associated protein 2	O95810	-0.755638	0.000786822	0.00765363	-0.828973	0.000146192	0.0019746		ACOX1;ACOT6	Isoform 3 of Peroxisomal acyl-coenzyme A oxidase 1;Putative acyl-coenzyme A thioesterase 6	Q15067-3;Q3I5F7	-0.934902	0.00209459	0.0344802	-0.87306	0.0116962	0.147234
	ITIH1	Inter-alpha-trypsin inhibitor heavy chain H1	P19827	-0.240989	0.00348228	0.10416	-0.171661	0.00784493	0.0447684		IGHA2	Immunoglobulin heavy constant alpha 2 (Fragment)	A0A0G2JMB2	-0.716906	0.00035762	0.00588697	-0.770191	0.000147136	0.0019746		ICAM2	Intercellular adhesion molecule 2 (Fragment);Intercellular adhesion molecule 2 (Fragment);Intercellular adhesion molecule 2 (Fragment);Intercellular adhesion molecule 2;Intercellular adhesion molecule 2	J3QQR8;J3QQX6;J3QRQ1;J3QRT5;P13598	-0.248929	0.0107344	0.0866851	-0.291814	0.0129498	0.158357
	FCN3	Ficolin-3	O75636	0.205048	0.00643678	0.110198	0.203543	0.00800766	0.0450958		IGKV3D-11;IGKV3-11	Immunoglobulin kappa variable 3D-11;Immunoglobulin kappa variable 3-11	A0A0A0MRZ8;P04433	-0.997824	0.000535587	0.00696225	-1.07764	0.00014752	0.0019746		TGFBI	Transforming growth factor-beta-induced protein ig-h3	Q15582	-0.0960848	0.00330732	0.0449745	-0.094177	0.0133772	0.159041
	ITIH4	ITIH4 protein	B7ZKJ8	0.383225	0.0124314	0.15649	0.401432	0.00894156	0.0470637		SH3BGRL3	SH3 domain-binding glutamic acid-rich-like protein 3	Q5T123;Q9H299	-0.953445	0.000759017	0.00765363	-1.03199	0.000147634	0.0019746		SH3BGRL3	SH3 domain-binding glutamic acid-rich-like protein 3	Q5T123;Q9H299	-1.28859	0.00386742	0.048684	-1.31803	0.0149124	0.1725
	PLTP	Phospholipid transfer protein;Isoform 2 of Phospholipid transfer protein;Isoform 3 of Phospholipid transfer protein	P55058;P55058-2;P55058-3	-0.565431	0.00505168	0.106356	-0.508713	0.00953423	0.0485792		IGKJ4	Immunoglobulin kappa joining 4 (Fragment)	A0A0A0MT69	-0.70139	0.000553076	0.00696225	-0.761808	0.000163091	0.00210128		LDHA	L-lactate dehydrogenase A chain;Isoform 2 of L-lactate dehydrogenase A chain;Isoform 3 of L-lactate dehydrogenase A chain;Isoform 5 of L-lactate dehydrogenase A chain	P00338;P00338-2;P00338-3;P00338-5	-0.234889	0.00731378	0.0727976	-0.252614	0.0154068	0.173529
	F7	Coagulation factor VII;Coagulation factor VII;Isoform B of Coagulation factor VII	F5H8B0;P08709;P08709-2	0.276846	0.00670507	0.110376	0.259285	0.00981791	0.049436		F9	Coagulation factor IX	P00740	0.406456	0.000115656	0.00353578	0.402925	0.000166924	0.00210128		MSN	Moesin	P26038	-0.328549	0.00927968	0.0803352	-0.351903	0.0194944	0.208591
	PI4K2B	Phosphatidylinositol 4-kinase type 2-beta	G5E9Z4	0.183018	0.0141729	0.1685	0.188301	0.0101455	0.0504914		IGLV3-10	Immunoglobulin lambda variable 3-10	A0A075B6K4	-1.00207	0.00217287	0.014335	-1.1788	0.000172546	0.00210999		H6PD	GDH/6PGL endoplasmic bifunctional protein	O95479;R4GMU1	-0.182388	0.00464341	0.0527666	-0.176671	0.0208824	0.209579
	CFHR4	Complement factor H-related protein 4;Isoform 2 of Complement factor H-related protein 4	Q92496;Q92496-2	-0.179463	0.00481146	0.106356	-0.138278	0.0146742	0.0634299		IGKV1-5	Immunoglobulin kappa variable 1-5	P01602	-0.948986	0.000617063	0.0073362	-1.03681	0.000192638	0.00229025		FETUB	Fetuin-B	Q9UGM5	-0.10202	0.011818	0.0903235	-0.107969	0.0251065	0.228629
	FCGBP	IgGFc-binding protein	Q9Y6R7	0.333068	0.0091441	0.130036	0.280747	0.0171183	0.071505		IGHM	Immunoglobulin heavy constant mu	P01871	-1.01654	0.000711686	0.00765363	-1.09511	0.000201761	0.00233388		TNXB	Tenascin-X;Tenascin-X (Fragment);Tenascin-X;Tenascin-X;Tenascin-X;Tenascin-X;Tenascin-X;Tenascin-X;Tenascin-X;Isoform 3 of Tenascin-X;Isoform 5 of Tenascin-X	A0A140T8Y3;A0A140T8Z8;A0A140T902;A0A140T9C0;A0A140TA33;A0A140TA41;A0A140TA52;A0A3B3ISX9;P22105;P22105-1;P22105-4	-0.195672	0.00458636	0.0527666	-0.168644	0.0321883	0.282762
	SHBG	Sex hormone-binding globulin	I3L145;P04278	-0.3631	0.00707487	0.11215	-0.239707	0.017208	0.071505		PLTP	Phospholipid transfer protein;Isoform 2 of Phospholipid transfer protein;Isoform 3 of Phospholipid transfer protein	P55058;P55058-2;P55058-3	0.15756	0.00527908	0.0265817	0.191771	0.000212193	0.00235374		LYVE1	Lymphatic vessel endothelial hyaluronic acid receptor 1	Q9Y5Y7	-0.128259	0.0122457	0.0903647	-0.130991	0.0323723	0.282762
	IL18	Isoform 2 of Interleukin-18	Q14116-2	-1.02533	0.0229464	0.193044	-1.06884	0.0190788	0.0783514		IGF1	Insulin-like growth factor I;Isoform 2 of Insulin-like growth factor I;Isoform 3 of Insulin-like growth factor I;Isoform 4 of Insulin-like growth factor I	P05019;P05019-2;P05019-3;P05019-4	-0.288372	0.000246133	0.00501642	-0.283565	0.000214477	0.00235374		AHSG	Alpha-2-HS-glycoprotein	C9JV77;P02765	-0.107511	0.00514644	0.0564789	-0.0901819	0.0388425	0.319704
	IL1RAP	Interleukin-1 receptor accessory protein;Isoform 2 of Interleukin-1 receptor accessory protein;Isoform 4 of Interleukin-1 receptor accessory protein	Q9NPH3;Q9NPH3-2;Q9NPH3-5	-0.37833	0.00833666	0.127432	-0.301545	0.0192217	0.0783514		IGKV4-1	Immunoglobulin kappa variable 4-1	P06312	-0.927287	0.000476036	0.00679144	-0.999	0.000222336	0.00237899		VCAM1	Vascular cell adhesion protein 1	P19320	-0.241272	0.00186958	0.0333409	-0.170749	0.040681	0.322434
	TAGLN2	Transgelin-2;Isoform 2 of Transgelin-2;Transgelin-2 (Fragment)	P37802;P37802-2;X6RJP6	-0.954972	0.0230029	0.193044	-0.940974	0.0290407	0.110977		IGLL5	Immunoglobulin lambda-like polypeptide 5	A0A0B4J231;B9A064	-0.962289	0.000468515	0.00679144	-1.02126	0.000235399	0.00245594		CRISP3	Cysteine-rich secretory protein 3;Cysteine-rich secretory protein 3;Isoform 2 of Cysteine-rich secretory protein 3;Isoform 3 of Cysteine-rich secretory protein 3	J3KPA1;P54108;P54108-2;P54108-3	-0.263974	0.000367356	0.0142935	-0.137428	0.0414639	0.322665
	C3	Complement C3	P01024	0.0976577	0.00916979	0.130036	0.0699213	0.0314092	0.118966		IGHA1	Immunoglobulin heavy constant alpha 1 (Fragment);Immunoglobulin heavy constant alpha 1	A0A286YEY1;P01876	-0.75699	0.000649475	0.00737754	-0.81988	0.000241003	0.00245594		LDHB	L-lactate dehydrogenase B chain	A0A5F9ZHM4;P07195	-0.315198	0.00822367	0.0765159	-0.27713	0.0440999	0.326178
	SERPINC1	Antithrombin-III	P01008	-0.218702	0.0129114	0.157888	-0.137612	0.032106	0.120538		IGHG3	Immunoglobulin heavy constant gamma 3 (Fragment);Immunoglobulin heavy constant gamma 3 (Fragment);Immunoglobulin heavy constant gamma 3	A0A286YES1;A0A4W9A917;P01860	-0.851033	0.000842392	0.00801208	-0.936024	0.000265412	0.00263245		S100A8	Protein S100-A8	P05109	-0.561423	0.0104552	0.0860544	-0.51052	0.0449638	0.326178
	CRISP3	Cysteine-rich secretory protein 3;Cysteine-rich secretory protein 3;Isoform 2 of Cysteine-rich secretory protein 3;Isoform 3 of Cysteine-rich secretory protein 3	J3KPA1;P54108;P54108-2;P54108-3	-0.214008	0.0178053	0.174945	-0.176471	0.0378602	0.138497			Ig-like domain-containing protein (Fragment)	A0A0J9YY99	-0.803376	0.000456256	0.00679144	-0.852095	0.000270626	0.00263245		CA2	Carbonic anhydrase 2	P00918	-0.580934	0.00688773	0.0709982	-0.481337	0.0472951	0.337372
	GC	Vitamin D-binding protein;Vitamin D-binding protein;Isoform 3 of Vitamin D-binding protein	D6RF35;P02774;P02774-3	-0.0974944	0.0108901	0.141241	-0.0723645	0.0420818	0.146523		ADAMTS13	A disintegrin and metalloproteinase with thrombospondin motifs 13	Q76LX8	0.197188	0.000876805	0.0081581	0.216721	0.000286364	0.00271622		SERPINC1	Antithrombin-III	P01008	-0.195071	0.000347912	0.0142935	-0.0690149	0.0504956	0.347146
	ADIPOQ	Adiponectin	Q15848	-0.548562	0.0168713	0.174945	-0.395969	0.0421083	0.146523		A2M	Alpha-2-macroglobulin	P01023	-0.521151	0.000598488	0.00731866	-0.538162	0.000291931	0.00271622		ITGB1	Integrin beta-1;Isoform 2 of Integrin beta-1;Isoform 3 of Integrin beta-1;Isoform 4 of Integrin beta-1;Isoform 5 of Integrin beta-1	P05556;P05556-2;P05556-3;P05556-4;P05556-5	-0.576664	0.00993647	0.0833884	-0.548465	0.0519096	0.347146
	CFH	Complement factor H	P08603	0.107612	0.0195496	0.185938	0.090216	0.0508529	0.163012		IGHV3-72	Immunoglobulin heavy variable 3-72	A0A4W8ZXM2	-0.892992	0.000909915	0.00824932	-0.968819	0.000335942	0.00305922		PRG4	Isoform C of Proteoglycan 4	Q92954-3	0.339209	0.00090031	0.0214074	0.183008	0.0556995	0.357546
	IGF1	Insulin-like growth factor I;Isoform 2 of Insulin-like growth factor I;Isoform 3 of Insulin-like growth factor I;Isoform 4 of Insulin-like growth factor I	P05019;P05019-2;P05019-3;P05019-4	-0.304911	0.017985	0.174945	-0.193944	0.0518645	0.16443		IGKV3-15	Immunoglobulin kappa variable 3-15	P01624	-0.80522	0.00110662	0.0092869	-0.879984	0.000377828	0.00336897		SAA1	Serum amyloid A-1 protein	P0DJI8	0.369646	0.00277172	0.0409067	0.232862	0.0687884	0.403307
	CRP	C-reactive protein	P02741	1.22177	0.0218684	0.193044	0.71581	0.066489	0.190989		IGLC2;IGLC3	Immunoglobulin lambda constant 2;Immunoglobulin lambda constant 3	P0DOY2;P0DOY3	-0.780813	0.000925158	0.00824932	-0.837457	0.000397528	0.00347228		CFL1;CFL1;BRWD1;CFL1	Cofilin-1;Cofilin-1 (Fragment);Bromodomain and WD repeat-containing protein 1 (Fragment);Cofilin-1	E9PK25;E9PP50;H0Y4A7;P23528	-0.444222	0.0115528	0.0899015	-0.407413	0.0698437	0.403961
	LYVE1	Lymphatic vessel endothelial hyaluronic acid receptor 1	Q9Y5Y7	0.181913	0.0171953	0.174945	0.131477	0.0720056	0.204095		IGHG2	Immunoglobulin heavy constant gamma 2 (Fragment);Immunoglobulin heavy constant gamma 2	A0A286YEY4;P01859	-0.883302	0.00097848	0.00854673	-0.954946	0.000406631	0.00348076		IGFBP3	Insulin-like growth factor-binding protein 3;Insulin-like growth factor binding protein 3 isoform b;Insulin-like growth factor-binding protein 3;Isoform 2 of Insulin-like growth factor-binding protein 3	A6XND0;A6XND1;P17936;P17936-2	-0.172969	0.00271683	0.0409067	-0.108409	0.0744511	0.413832
											IGHV3-9;IGHV3-43D	Immunoglobulin heavy variable 3-9;Immunoglobulin heavy variable 3-43D	P01782;P0DP04	-0.860492	0.00121639	0.00982292	-0.943879	0.000421679	0.0035388		CTBS	Di-N-acetylchitobiase	Q01459	-0.18708	0.00762324	0.072852	-0.138393	0.0787326	0.417492
												Immunoglobulin heavy constant alpha 2 (Fragment);Immunoglobulin heavy constant alpha 2	A0A286YEY5;P01877	-0.424202	0.000655015	0.00737754	-0.441822	0.000464614	0.00382413		BLVRB	Flavin reductase (NADPH)	A0A2R8YEP4;P30043	-0.605714	0.00933116	0.0803352	-0.440202	0.0876424	0.431689
											HPR	Haptoglobin-related protein	P00739	-0.613205	0.0038942	0.021827	-0.712568	0.000475558	0.00384036		HGFAC	Hepatocyte growth factor activator	Q04756	-0.123289	0.00938496	0.0803352	-0.0881666	0.108396	0.493549
											CD5L	CD5 antigen-like	O43866	-0.518077	0.00217704	0.014335	-0.575341	0.000490891	0.00389077		SLC4A1	Band 3 anion transport protein	A0A0A0MS98;P02730	-0.800405	0.00696711	0.0709982	-0.498445	0.117081	0.503235
											IGKV1-8	Immunoglobulin kappa variable 1-8	A0A0C4DH67	-0.524188	0.000546759	0.00696225	-0.527865	0.000599197	0.00466284		CRP	C-reactive protein	P02741	0.607823	0.0111292	0.0882091	0.329429	0.190555	0.617311
											F5	Coagulation factor V	A0A0A0MRJ7;P12259	0.0816633	0.000754681	0.00765363	0.0824678	0.000678361	0.00518461		SELL	L-selectin;Isoform 2 of L-selectin	P14151;P14151-2	-0.285922	0.0121479	0.0903647	-0.156069	0.195877	0.620167
											IGHV4-61;IGHV4-39;IGHV4-59;IGHV4-34;IGHV4-30-4;IGHV4-38-2	Immunoglobulin heavy variable 4-61;Immunoglobulin heavy variable 4-39;Immunoglobulin heavy variable 4-59;Immunoglobulin heavy variable 4-34;Immunoglobulin heavy variable 4-30-4;Immunoglobulin heavy variable 4-38-2	A0A0C4DH41;P01824;P01825;P06331;P0DP06;P0DP08	-0.803535	0.00173229	0.012357	-0.873046	0.000701595	0.00526812		DBH	Dopamine beta-hydroxylase	P09172	-0.143012	0.00349434	0.0453206	-0.0260524	0.461399	0.736093
											IGHV2-5	Immunoglobulin heavy variable 2-5	P01817	-0.908288	0.00392683	0.021827	-1.02014	0.000750692	0.00552241		IGFBP2	Insulin-like growth factor-binding protein 2	P18065	-0.364358	0.00896728	0.0803352	-0.0871503	0.467799	0.736093
											HP	Haptoglobin	P00738	-0.819687	0.00464573	0.0242484	-0.943145	0.000761267	0.00552241
											IGKV2-29	Immunoglobulin kappa variable 2-29	A2NJV5	-0.35336	0.00213312	0.014335	-0.384219	0.000822071	0.0058641
											PPIB	Peptidyl-prolyl cis-trans isomerase B	P23284	-0.386421	0.00138878	0.0108072	-0.394667	0.000840756	0.00589907
											IGKV1-12;IGKV1-39;IGKV1D-12;IGKV1D-39	Immunoglobulin kappa variable 1-12;Immunoglobulin kappa variable 1-39;Immunoglobulin kappa variable 1D-12;Immunoglobulin kappa variable 1D-39	A0A0C4DH73;P01597;P01611;P04432	-1.02074	0.00160022	0.0118086	-1.09878	0.000901589	0.00622387
											IGKV1-17	Immunoglobulin kappa variable 1-17	P01599	-0.641754	0.00322853	0.0186731	-0.714725	0.000995099	0.00676035
											IGKV1D-33	Immunoglobulin kappa variable 1-33	A0A2Q2TTZ9	-0.932627	0.00176652	0.0123946	-0.986297	0.00104354	0.00697866
											MASP2	Mannan-binding lectin serine protease 2	O00187	0.101767	0.000769713	0.00765363	0.101991	0.00109608	0.00721725
											PPIA	Peptidyl-prolyl cis-trans isomerase A	P62937	-0.392847	0.00149108	0.0111962	-0.394754	0.00111693	0.00724311
											IGLV7-46;IGLV7-43	Immunoglobulin lambda variable 7-46;Immunoglobulin lambda variable 7-43	A0A075B6I9;P04211	-0.591981	0.00110614	0.0092869	-0.604157	0.00113851	0.00727287
											IGLV1-47	Immunoglobulin lambda variable 1-47	P01700	-0.975289	0.00289008	0.0176708	-1.0543	0.00123758	0.00772133
													P02768	-0.753533	0.00294249	0.0177378	-0.823631	0.00124479	0.00772133
											IGHV3-74	Immunoglobulin heavy variable 3-74	A0A0B4J1X5	-0.610409	0.00317124	0.018593	-0.66852	0.00132509	0.00810199
											MMRN1	Multimerin-1	Q13201	0.292184	0.00204212	0.0140972	0.302256	0.00135351	0.00815919
											IGHV3-49	Immunoglobulin heavy variable 3-49	A0A0A0MS15	-0.769872	0.00310927	0.0184829	-0.829908	0.00141628	0.00838401
											ALB	Serum albumin	A0A087WWT3	-0.769526	0.0024058	0.0151424	-0.814491	0.00142998	0.00838401
											CRTAC1	Cartilage acidic protein 1;Cartilage acidic protein 1;Isoform 2 of Cartilage acidic protein 1	A0A0C4DFP6;Q9NQ79;Q9NQ79-2	0.132236	0.00456612	0.0241272	0.147679	0.00146717	0.00848578
											FETUB	Fetuin-B	Q9UGM5	-0.102281	0.00142321	0.0108774	-0.0993452	0.00148993	0.00850253
											PKM	Pyruvate kinase (Fragment);Isoform M1 of Pyruvate kinase PKM	H3BTN5;P14618-2	-0.296795	0.00440013	0.0238387	-0.318732	0.00164144	0.00917855
											APMAP	Adipocyte plasma membrane-associated protein (Fragment);Adipocyte plasma membrane-associated protein	H0Y512;Q9HDC9	0.165109	0.00752101	0.036752	0.185808	0.00165128	0.00917855
											TF	Serotransferrin	P02787	-0.728184	0.00351858	0.0200794	-0.783096	0.00184625	0.0101307
											H6PD	GDH/6PGL endoplasmic bifunctional protein	O95479;R4GMU1	-0.141069	0.00235185	0.0150237	-0.139316	0.00220558	0.0119492
											AFM	Afamin	P43652	0.0810832	0.002251	0.0145974	0.0816555	0.00230977	0.012259
											PGK1	Phosphoglycerate kinase 1;Isoform 2 of Phosphoglycerate kinase 1	P00558;P00558-2	-0.431088	0.00260982	0.0161885	-0.421004	0.00232005	0.012259
											IGKV2D-28	Immunoglobulin kappa variable 2D-28	A0A5H1ZRS2	-0.681083	0.00582802	0.0290046	-0.7508	0.0024393	0.012732
											IGHV3OR16-12	Immunoglobulin heavy variable 3/OR16-12 (non-functional) (Fragment)	A0A075B7B8	-1.05007	0.00414089	0.0227218	-1.12548	0.00249594	0.0128706
											TAGLN2	Transgelin-2;Isoform 2 of Transgelin-2;Transgelin-2 (Fragment)	P37802;P37802-2;X6RJP6	-0.772596	0.00515481	0.026265	-0.822228	0.00256314	0.0130598
											IGLV2-11	Immunoglobulin lambda variable 2-11	P01706	-0.729178	0.0109729	0.051609	-0.836167	0.00264139	0.0133002
											FCGR3A	Low affinity immunoglobulin gamma Fc region receptor III-A (Fragment);Low affinity immunoglobulin gamma Fc region receptor III-A;Low affinity immunoglobulin gamma Fc region receptor III-A	H0Y755;M9MML0;P08637	-0.177083	0.011592	0.0539282	-0.20358	0.00288511	0.0143584
												Uncharacterized protein (Fragment)	H0YJW9	-0.119937	0.0154478	0.0666403	-0.143485	0.00306259	0.0150665
											ITIH3	Inter-alpha-trypsin inhibitor heavy chain H3;Isoform 2 of Inter-alpha-trypsin inhibitor heavy chain H3	Q06033;Q06033-2	0.0862934	0.0195712	0.0794114	0.104241	0.00331081	0.0159216
											PRDX6	Peroxiredoxin-6	P30041	-0.3796	0.00168821	0.0122466	-0.330829	0.00342183	0.0162727
											ENO1	Alpha-enolase	A0A2R8Y6G6;P06733	-0.308328	0.0050432	0.0260059	-0.310426	0.00404012	0.0190019
											IGHV2-70D;IGHV2-70	Immunoglobulin heavy variable 2-70D;Immunoglobulin heavy variable 2-70 (Fragment)	A0A0C4DH43;A0A0J9YVU5	-0.673353	0.014289	0.0637049	-0.753127	0.00495689	0.0230603
											IGKV2-40;IGKV2-40;IGKV2D-40	Immunoglobulin kappa variable 2-40;Immunoglobulin kappa variable 2-40;Immunoglobulin kappa variable 2D-40	A0A087WW87;A0A087X0Q4;P01614	-0.675197	0.0147578	0.0644525	-0.779485	0.0052554	0.0239757
											ADGRD2	Adhesion G-protein coupled receptor D2	Q7Z7M1	-0.260434	0.00451029	0.0241272	-0.254983	0.00526568	0.0239757
											SOD3	Extracellular superoxide dismutase [Cu-Zn]	P08294	0.199354	0.0187448	0.0783428	0.227354	0.0061366	0.027359
											LYZ	Lysozyme C	P61626	0.139432	0.00764236	0.036752	0.138309	0.00664612	0.0290427
											PFN1	Profilin-1	P07737	-0.395923	0.0209538	0.083039	-0.450462	0.00673202	0.0291041
											FLNA	Filamin-A;Isoform 2 of Filamin-A;Filamin-A	P21333;P21333-2;Q60FE5	-0.345948	0.0146699	0.0644525	-0.369129	0.00771423	0.0325454
											CPB2	Carboxypeptidase B2	A0A087WSY5;Q96IY4	0.0770538	0.0255672	0.0951545	0.0882204	0.0081036	0.0330318
											IGLV3-21	Immunoglobulin lambda variable 3-21	P80748	-0.650596	0.0124482	0.0561953	-0.697529	0.00868362	0.0347007
											LCP1	Plastin-2	P13796	0.0924972	0.0216409	0.0849754	0.104336	0.00875624	0.0347007
											IGHV3-35	Probable non-functional immunoglobulin heavy variable 3-35	A0A0C4DH35	-0.812885	0.0120886	0.0556335	-0.848858	0.00924193	0.0362894
											SERPINA10	Protein Z-dependent protease inhibitor	G3V2W1;Q9UK55	0.0775005	0.0159606	0.0676351	0.083412	0.00950063	0.0369661
											IGHV1-2	Immunoglobulin heavy variable 1-2	P23083	-0.412623	0.0238665	0.091204	-0.468966	0.0103184	0.0394309
											C4BPB	C4b-binding protein beta chain;Isoform 2 of C4b-binding protein beta chain	P20851;P20851-2	0.0818105	0.0124733	0.0561953	0.0863701	0.0104558	0.0395507
											IGFBP3	Insulin-like growth factor-binding protein 3;Insulin-like growth factor binding protein 3 isoform b;Insulin-like growth factor-binding protein 3;Isoform 2 of Insulin-like growth factor-binding protein 3	A6XND0;A6XND1;P17936;P17936-2	-0.0871788	0.00937312	0.0445744	-0.0853581	0.0105345	0.0395507
											TGFBI	Transforming growth factor-beta-induced protein ig-h3	Q15582	0.0853552	0.0205421	0.0821685	0.0903432	0.0122265	0.0439743
											GNPTG	N-acetylglucosamine-1-phosphotransferase subunit gamma	Q9UJJ9	0.207046	0.0248862	0.0934325	0.233258	0.0132482	0.0468612
											F11	Coagulation factor XI	P03951	-0.0768054	0.0155702	0.0666403	-0.0746012	0.0174492	0.059746
											PROS1	Protein S isoform 2 (Fragment);Vitamin K-dependent protein S;Vitamin K-dependent protein S	A0A0S2Z4L3;A0A3B3ISJ1;P07225	0.071179	0.00759577	0.036752	0.0582342	0.0211101	0.0704732
											APP	Amyloid-beta precursor protein;Amyloid-beta precursor protein;Amyloid-beta precursor protein;Isoform APP639 of Amyloid-beta precursor protein;Isoform 11 of Amyloid-beta precursor protein;Isoform L-APP677 of Amyloid-beta precursor protein;Isoform APP695 of Amyloid-beta precursor protein;Isoform L-APP696 of Amyloid-beta precursor protein;Isoform APP714 of Amyloid-beta precursor protein;Isoform L-AP…	A0A0A0MRG2;E9PG40;P05067;P05067-10;P05067-11;P05067-3;P05067-4;P05067-5;P05067-6;P05067-7;P05067-8;P05067-9	0.174309	0.0188535	0.0783428	0.167624	0.023732	0.0769492
											ANG	Angiogenin	P03950	-0.129711	0.0196673	0.0794114	-0.12556	0.0241335	0.0776627
											H3-3A;H3-3A;H3-3B;H3-3B;H3-3B;H3-3B;H3C1;H3-3A;HIST3H3;H3-2;H3F3C;HIST2H3A	Histone H3;Histone H3;Histone H3 (Fragment);Histone H3;Histone H3.3;Histone H3.3 (Fragment);Histone H3.1;Histone H3.3;Histone H3.1t;Histone H3;Histone H3.3C;Histone H3.2	A0A590UJJ6;B4DEB1;K7EK07;K7EMV3;K7EP01;K7ES00;P68431;P84243;Q16695;Q5TEC6;Q6NXT2;Q71DI3	-0.775917	0.0247384	0.0934325	-0.751552	0.0257526	0.0816452
											NME1;NME1-NME2;NME2P1;NME1;NME1;NME2;NME2;NME1-NME2	Nucleoside diphosphate kinase A;NME1-NME2 readthrough;Putative nucleoside diphosphate kinase;Nucleoside diphosphate kinase A;Isoform 2 of Nucleoside diphosphate kinase A;Nucleoside diphosphate kinase B;Isoform 3 of Nucleoside diphosphate kinase B;Nucleoside diphosphate kinase	E7ERL0;J3KPD9;O60361;P15531;P15531-2;P22392;P22392-2;Q32Q12	-0.342541	0.0265447	0.0979408	-0.316563	0.0343455	0.102083
											IGFBP7	Insulin-like growth factor-binding protein 7;Isoform 2 of Insulin-like growth factor-binding protein 7	Q16270;Q16270-2	-0.24103	0.0192747	0.0793228	-0.189637	0.0500461	0.135568
											TREML1	Trem-like transcript 1 protein;Isoform 2 of Trem-like transcript 1 protein	Q86YW5;Q86YW5-2	-0.215399	0.0233738	0.090126	-0.168801	0.0537094	0.143585
											PON3	Serum paraoxonase/lactonase 3	Q15166	-0.0968029	0.0225676	0.0878087	-0.0811606	0.0581776	0.15

## Sheet: Supplementary Data7
	Supplementary Data7.6-year clinical characteristics of the patients who were healthy at 6-year follow-up visit but progressed to prediabetes or diabetes at 10-year follow-up visit. Subset of patients with serum proteomics samples available both at 6- and 10-year visits
	OGGT at 6 years	Healthy at 6y	Healthy at 6y	Healthy at 6y
	OGTT at 10 years	Healthy at 10y	Prediabetes at 10y	T2D at 10y
	N subjects	41	19	9
	N serum proteomics samples at 6 years	49	23	13
	N serum proteomics samples at 10 years	41	19	9
	6y BMI, kg/m2	24.44 ( 21.71 - 26.09 )	24.75 ( 23.52 - 33.02 )	27.43 ( 22.5 - 31.96 )
	6y Blood Pressure syst, mmHg	110 ( 110 - 115 )	110 ( 101.25 - 120 )	115 ( 110 - 135 )
	6y Blood Pressure diastolic, mmHg	70 ( 70 - 80 )	70 ( 62.5 - 80 )	80 ( 70 - 85 )
	6y HbA1c, mmol/mol	37 ( 35 - 39 )	37 ( 33.5 - 39 )	38 ( 36 - 42 )
	6y HOMA-IR	1.46 ( 1.06 - 2.12 )	1.29 ( 0.97 - 2.26 )	1.96 ( 1.61 - 3.09 ) *
	6y HOMA-Beta	86.67 ( 54.55 - 109.33 )	67.37 ( 41.33 - 97.62 )	75 ( 66 - 117.65 )
	6y Cholesterol, mM	4.5 ( 4 - 5.1 )	4.4 ( 4.1 - 4.85 )	4.3 ( 4 - 4.6 )
	6y HDL, mM	1.5 ( 1.4 - 1.8 )	1.6 ( 1.3 - 1.9 )	1.4 ( 1.2 - 1.5 )
	6y LDL, mM	2.8 ( 2.4 - 3.2 )	2.8 ( 2.3 - 3.15 )	2.6 ( 2.4 - 3 )
	6y Triglycerides, mM	0.78 ( 0.65 - 1 )	0.7 ( 0.61 - 0.86 )	0.79 ( 0.6 - 1.1 )
	6y TSH, mU/L	1.8 ( 1.4 - 2.52 )	1.8 ( 1.4 - 2.4 )	1.2 ( 1.1 - 1.3 ) *
	6y T4,pmol/L	15 ( 14 - 16 )	14.5 ( 14 - 16 )	14 ( 13 - 17 )
	6y Leptin, mg/L	14 ( 7.45 - 21 )	14 ( 8.6 - 28 )	14 ( 12 - 34 )
	6y Adioponectin, ug/L	0.88 ( 0.4 - 1.8 )	0.7 ( 0.35 - 1.2 )	1.1 ( 0.92 - 1.8 )
	6y C-reactive protein, mg/L	12 ( 7.38 - 23.7 )	15.2 ( 9.04 - 49.35 )	8.21 ( 6.3 - 10.5 )

## Sheet: Supplementary Data8
Supplementary Data8. Differentially expressed proteins in external validation cohort. Of the 75 T2D-associated serum proteins from post-GDM PONCH study (Figure 1), 36 proteins showed T2D-association with BH. FDR of 30% or lower.
						validation cohort			PONCH study cohort
PG.ProteinGroups	PG.ProteinAccessions	PG.Genes	PG.ProteinDescriptions	PG.UniProtIds	PG.ProteinNames	log2FC (T2D/ H)	p-value (T2D vs H)	BH.FDR (T2D vs H)	10y log2FC T2D v H	6y log2FC T2D v H	same direction in PONCH 10Y	same direction in PONCH 6Y	Found.in.PONCH.TableS1
P00488;P00488	P00488	F13A1	Coagulation factor XIII A chain	P00488	F13A_HUMAN	-1.22907	0.000276076	0.033769	-0.315874		TRUE		T2D_decreased
P55058;P55058	P55058	PLTP	Phospholipid transfer protein	P55058	PLTP_HUMAN	-0.999996	0.00035284	0.033769	-0.415546		TRUE		T2D_decreased
P05090;P05090	P05090	APOD	Apolipoprotein D	P05090	APOD_HUMAN	-1.12463	0.00467146	0.0926974	-0.542656		TRUE		T2D_decreased
P18206;P18206;P18206-2;P18206-2	P18206;P18206-2	VCL	Vinculin;Isoform 1 of Vinculin	P18206;P18206-2	VINC_HUMAN	-1.39875	0.00482799	0.0926974	-0.239935		TRUE		T2D_decreased
D6RF35;D6RF35;P02774;P02774;P02774-3;P02774-3	D6RF35;P02774;P02774-3	GC	Vitamin D-binding protein;Vitamin D-binding protein;Isoform 3 of Vitamin D-binding protein	D6RF35;P02774;P02774-3	D6RF35_HUMAN;VTDB_HUMAN;VTDB_HUMAN	-0.796346	0.0074142	0.106764	-0.111929		TRUE		T2D_decreased
O95445;O95445	O95445	APOM	Apolipoprotein M	O95445	APOM_HUMAN	-0.721471	0.00786972	0.109228	-0.204612		TRUE		T2D_decreased
P00740;P00740	P00740	F9	Coagulation factor IX	P00740	FA9_HUMAN	-0.794152	0.0151237	0.126552	0.258001		FALSE		T2D_increased
E9PQD6;E9PQD6	E9PQD6	SAA1	Serum amyloid A protein	E9PQD6	E9PQD6_HUMAN	2.27653	0.0206912	0.12851		0.398963		TRUE	T2D_increased
P05160;P05160	P05160	F13B	Coagulation factor XIII B chain	P05160	F13B_HUMAN	-0.756572	0.0234911	0.13446	-0.207205		TRUE		T2D_decreased
Q15848;Q15848	Q15848	ADIPOQ	Adiponectin	Q15848	ADIPO_HUMAN	-0.996446	0.0269398	0.140691	-0.935576		TRUE		T2D_decreased
A0A3B3IS80;A0A3B3IS80;P05062;P05062	A0A3B3IS80;P05062	ALDOB	Fructose-bisphosphate aldolase;Fructose-bisphosphate aldolase B	A0A3B3IS80;P05062	A0A3B3IS80_HUMAN;ALDOB_HUMAN	-1.00206	0.0276136	0.140691		0.50743		FALSE	T2D_increased
P02763;P02763	P02763	ORM1	Alpha-1-acid glycoprotein 1	P02763	A1AG1_HUMAN	1.82925	0.0369631	0.158177	0.74916		TRUE		T2D_increased
A0A286YFJ8;A0A286YFJ8;P01861;P01861	A0A286YFJ8;P01861	IGHG4	Immunoglobulin heavy constant gamma 4 (Fragment);Immunoglobulin heavy constant gamma 4	A0A286YFJ8;P01861	A0A286YFJ8_HUMAN;IGHG4_HUMAN	1.71314	0.0393583	0.160321	0.932461		TRUE		T2D_increased
P18065;P18065	P18065	IGFBP2	Insulin-like growth factor-binding protein 2	P18065	IBP2_HUMAN	-1.14066	0.041424	0.16441	-0.994647		TRUE		T2D_decreased
P00738;P00738	P00738	HP	Haptoglobin	P00738	HPT_HUMAN	1.83472	0.0448618	0.170489	1.28981		TRUE		T2D_increased
A0A087X0M8;A0A087X0M8;O00533-2;O00533-2	A0A087X0M8;O00533-2	CHL1	Neural cell adhesion molecule L1-like protein;Isoform 2 of Neural cell adhesion molecule L1-like protein	A0A087X0M8;O00533-2	A0A087X0M8_HUMAN;NCHL1_HUMAN	-0.850339	0.0494879	0.179842	-0.283636		TRUE		T2D_decreased
P23142;P23142	P23142	FBLN1	Fibulin-1	P23142	FBLN1_HUMAN	-0.549196	0.063665	0.197687	-0.30284		TRUE		T2D_decreased
P08253;P08253	P08253	MMP2	72 kDa type IV collagenase	P08253	MMP2_HUMAN	-0.571239	0.0641051	0.197987	-0.252362		TRUE		T2D_decreased
P06396-2;P06396-2	P06396-2	GSN	Isoform 2 of Gelsolin	P06396-2	GELS_HUMAN	-0.929688	0.0684398	0.202756	-0.322953	-0.183085	TRUE	TRUE	T2D_decreased
Q9HDC9;Q9HDC9	Q9HDC9	APMAP	Adipocyte plasma membrane-associated protein	Q9HDC9	APMAP_HUMAN	-0.600117	0.0687552	0.202756		0.44319		FALSE	T2D_increased
P98160;P98160	P98160	HSPG2	Basement membrane-specific heparan sulfate proteoglycan core protein	P98160	PGBM_HUMAN	-0.349956	0.0705267	0.203194	-0.308346	-0.186217	TRUE	TRUE	T2D_decreased
P55290;P55290;P55290-4;P55290-4	P55290;P55290-4	CDH13	Cadherin-13;Isoform 4 of Cadherin-13	P55290;P55290-4	CAD13_HUMAN	-0.607376	0.0748732	0.207841	-0.377127		TRUE		T2D_decreased
Q92954-3;Q92954-3	Q92954-3	PRG4	Isoform C of Proteoglycan 4	Q92954-3	PRG4_HUMAN	-0.624908	0.0803692	0.21284		0.303582		FALSE	T2D_increased
Q76LX8;Q76LX8	Q76LX8	ADAMTS13	A disintegrin and metalloproteinase with thrombospondin motifs 13	Q76LX8	ATS13_HUMAN	-0.459325	0.0839502	0.218308	-0.223626		TRUE		T2D_decreased
P05546;P05546	P05546	SERPIND1	Heparin cofactor 2	P05546	HEP2_HUMAN	-0.671071	0.0949175	0.2302		0.186427		FALSE	T2D_increased
P06681;P06681	P06681	C2	Complement C2	P06681	CO2_HUMAN	-0.478433	0.0973343	0.23396	0.174703		FALSE		T2D_increased
P33151;P33151	P33151	CDH5	Cadherin-5	P33151	CADH5_HUMAN	-0.464259	0.0992526	0.237711	-0.187857		TRUE		T2D_decreased
P02652;P02652;V9GYM3;V9GYM3	P02652;V9GYM3	APOA2	Apolipoprotein A-II	P02652;V9GYM3	APOA2_HUMAN;V9GYM3_HUMAN	-0.547484	0.103128	0.244451	-0.243395		TRUE		T2D_decreased
P01008;P01008	P01008	SERPINC1	Antithrombin-III	P01008	ANT3_HUMAN	-0.549445	0.107237	0.247335	-0.247725		TRUE		T2D_decreased
P08185;P08185	P08185	SERPINA6	Corticosteroid-binding globulin	P08185	CBG_HUMAN	-0.529676	0.111576	0.254856	-0.172602		TRUE		T2D_decreased
A0A5F9ZHM4;A0A5F9ZHM4;P07195;P07195	A0A5F9ZHM4;P07195	LDHB	L-lactate dehydrogenase B chain	A0A5F9ZHM4;P07195	A0A5F9ZHM4_HUMAN;LDHB_HUMAN	-0.887001	0.113193	0.255162	-0.36937		TRUE		T2D_decreased
A0A075B7D0;A0A075B7D0	A0A075B7D0	IGHV1OR15-1	Immunoglobulin heavy variable 1/OR15-1 (non-functional) (Fragment)	A0A075B7D0	A0A075B7D0_HUMAN	1.44829	0.12484	0.270113	1.37102		TRUE		T2D_increased
Q16627;Q16627	Q16627	CCL14	C-C motif chemokine 14	Q16627	CCL14_HUMAN	-0.424363	0.126272	0.270113	-0.51656		TRUE		T2D_decreased
P08603;P08603	P08603	CFH	Complement factor H	P08603	CFAH_HUMAN	-0.46368	0.135275	0.276798	0.151568		FALSE		T2D_increased
P07911;P07911;P07911-4;P07911-4;P07911-5;P07911-5;X6RBG4;X6RBG4	P07911;P07911-4;P07911-5;X6RBG4	UMOD	Uromodulin;Isoform 4 of Uromodulin;Isoform 5 of Uromodulin;Uromodulin	P07911;P07911-4;P07911-5;X6RBG4	UROM_HUMAN;UROM_HUMAN;UROM_HUMAN;X6RBG4_HUMAN	-0.599665	0.149721	0.294836	-0.372324		TRUE		T2D_decreased
Q15166;Q15166	Q15166	PON3	Serum paraoxonase/lactonase 3	Q15166	PON3_HUMAN	-0.534134	0.157716	0.303827	-0.625915	-0.367535	TRUE	TRUE	T2D_decreased
