# Supplementary material for: Longitudinal clinical and proteomic diabetes signatures in women with a history of gestational diabetes
Source: JCI Insight. 2024 Nov 26;10(2):e183213. doi: 10.1172/jci.insight.183213 (PMC11790031; doi:10.1172/jci.insight.183213)
Supplement: Supporting data values [file jciinsight-10-183213-s241.xlsx]

## Sheet: Fig1B
	Log2 fold change	-Log p-value
APMAP	0.44319	4.95201
GSN	-0.183085	4.06451
SERPIND1	0.186427	3.72242
PON3	-0.367535	3.68857
IGF1	-0.483412	3.59346
ALDOA	-0.223555	3.38513
CRP	1.03906	3.22494
CPB2	0.140683	3.08685
PRG4	0.303582	3.08199
BTD	0.16143	2.81057
BICDL2;ANAPC2	-0.262495	2.77451
ITIH2	-0.122963	2.76502
ALDOB	0.50743	2.72575
SAA4	0.221947	2.67859
CFL1;CFL1;BRWD1;CFL1	-0.378159	2.60468
NAGLU	0.335036	2.4719
PKM	-0.20874	2.47095
PI4K2B	0.117855	2.40714
HSPG2	-0.186217	2.3619
SAA1	0.398963	2.3594
HPD	0.686589	2.30587
CFI	0.124786	2.26642
CD163	0.231239	2.22646
PPIA	-0.309172	2.18951
APOF	-0.287342	2.11683
IGFBP2	-0.399653	2.11372
SERPINC1	-0.174265	2.07157
C4A	0.245691	2.07117
CA1	-0.482483	2.03321
H3-3A;H3-3A;H3-3B;H3-3B;H3-3B;H3-3B;H3C1;H3-3A;HIST3H3;H3-2;H3F3C;HIST2H3A	-0.75761	1.95868
PRDX2	-0.422604	1.92677
FGB	-0.304978	1.92581
DEFA1;DEFA3	-0.363465	1.89385
BLVRB	-0.435114	1.89262
PFN1	-0.359902	1.88314
C3	0.094625	1.85926
CTSG	-0.445889	1.84677
PLXNB1	-0.247378	1.78107
LTA4H	-0.1307	1.77951
STXBP5	0.125139	1.77372
CFHR2	0.265816	1.73696
GC	-0.076795	1.71632
PCYOX1	0.15688	1.71467
FLNA	-0.31307	1.71197
SH3BGRL3	-0.466603	1.69704
PDLIM1	-0.399264	1.66865
IGLV2-14	-0.658932	1.65285
IGFALS	-0.137849	1.57995
CSF1R	0.153951	1.54478
ATRN	0.10057	1.53838
;TUBB;TUBB3;TUBB2A;TUBB;TUBB2B	-0.352176	1.51906
KNG1	0.065552	1.50545
APCS	0.17793	1.50302
YWHAZ	-0.182178	1.48575
LRG1	-0.123238	1.41778
APOD	-0.122699	1.40369
CA2	-0.285044	1.37582
LTF	-0.289272	1.36155
PRDX6	-0.28113	1.3484
LAMP2	0.171269	1.34166
ITIH1	-0.081288	1.33216
PGK1	-0.256415	1.3321
UMOD	-0.198432	1.32189
ITIH4	-0.072801	1.31682
LDHB	-0.152878	1.30893
CHL1	-0.161706	1.28489
NME1;NME1-NME2;NME2P1;NME1;NME1;NME2;NME2;NME1-NME2	-0.324382	1.26255
PROC	0.112009	1.25521
SERPINA5	-0.28302	1.25503
UBB;UBC;UBC;UBC;UBC;UBC;UBC;UBC;UBB;UBB;RPS27A;UBB;UBC;RPS27A;UBA52;UBC;UBC	-0.25122	1.24199
PGLYRP2	-0.085797	1.22582
CLEC3B	-0.093439	1.21911
GGH	0.162424	1.21845
CFHR5	0.127594	1.20085
COL6A3	-0.122782	1.20028
IL1RAP	-0.178398	1.18976
(blank)	0.08349	1.17151
HBA1	-0.446	1.14818
FBLN1	-0.113079	1.09718
FETUB	0.11319	1.09648
COLEC11	0.121468	1.09439
COLEC10	0.141542	1.08756
AHSG	-0.083908	1.08626
ALB	-0.45254	1.08381
SOD3	-0.213759	1.07957
PLA2G7	-0.226205	1.06835
S100A9	-0.28221	1.06463
CRISP3	-0.143225	1.06109
LGALS3BP	0.166326	1.05743
CAVIN2	-0.335908	1.04467
APOE	0.141528	1.04041
HBB	-0.370642	1.0316
SERPINA1	-0.38072	1.02498
VNN1	0.264402	1.02296
CDH1	0.156365	1.02196
AZGP1	-0.086729	1.0108
TKT	-0.136397	0.98616
C4BPA	0.075487	0.982727
LDHA	-0.106765	0.981914
PROZ	-0.20684	0.974298
LILRA3	0.227662	0.968645
H6PD	0.109231	0.963708
IGKV2D-30;IGKV2-30	-0.447171	0.963063
CFH	0.077365	0.959955
CFHR1	0.105458	0.958215
HGFAC	0.097156	0.954685
PROCR	-0.193651	0.95262
CAT	-0.207509	0.950361
PLEK	-0.218226	0.93882
TNC	-0.124483	0.934675
PZP	0.279079	0.933525
F13A1	-0.105853	0.933121
CRTAC1	-0.118551	0.919729
MASP2	-0.099749	0.91742
IGFBP3	-0.098347	0.913943
CP	0.697619	0.912995
SLC4A1	-0.232316	0.880684
A1BG	0.072096	0.868428
ADH4	0.323067	0.845948
MPO	-0.159525	0.841942
C8G	0.069167	0.841767
NCAM1	-0.12108	0.841349
THBS4	0.131183	0.84021
GPX3	-0.11052	0.835628
C4B	0.097937	0.828977
FBLN1	-0.088473	0.828583
APOA4	-0.12112	0.828324
MST1	0.096897	0.824722
SHBG	-0.204339	0.823173
IGF2R	0.15522	0.821004
LBP	0.185171	0.817054
ANG	-0.08057	0.812805
C1QB	-0.049296	0.805387
IGFBP6	-0.126441	0.792945
FCGR3B	0.257378	0.770922
EIF5A;EIF5A;EIF5AL1	-0.303762	0.769405
C7	-0.087582	0.768908
HP	0.432324	0.764849
FCGBP	0.107069	0.759395
MMP2	-0.089834	0.758342
F7	0.085957	0.752964
HSPA5	0.070215	0.745654
PTPRG	-0.121754	0.743918
FCGR3A	0.138165	0.740339
MMP9	-0.160321	0.740232
HSPA13	0.063343	0.739019
DPEP2	-0.116239	0.735546
ADIPOQ	-0.216553	0.731181
EVI5;TINCR;PIGN;HSD17B4	0.230968	0.730301
S100A8	-0.214137	0.729598
HPX	0.040196	0.723242
IGKV3D-11;IGKV3-11	-0.417668	0.72145
IGHV3-64D	-0.449888	0.720541
MSN	-0.085413	0.720388
MBL2	-0.305447	0.713483
SELL	-0.081196	0.710642
NID1	-0.084549	0.706442
KNG1	-0.24194	0.693922
FLT1;GP1BA	-0.108508	0.690226
RBP4	-0.096238	0.686115
TF	-0.303018	0.674765
IGHV3-21	-0.252969	0.674425
CPN2	0.047413	0.666176
TAGLN2	-0.309307	0.662595
VWF	-0.095181	0.661731
GRID2IP	0.136634	0.657429
HABP2	0.042522	0.655865
LCN2	-0.139859	0.651659
MYL6	-0.243766	0.646737
CLU	0.052594	0.640689
GPLD1	-0.089376	0.637431
SERPINF1	0.057528	0.637409
FGG	-0.097037	0.629704
LOC102723996;ICOSLG;ICOSLG;ICOSLG;ICOSLG	0.080071	0.628308
VTN	0.050074	0.617561
KLKB1	0.054355	0.616309
PCSK9	-0.095452	0.607952
OAF	0.081183	0.606254
IGHV2-5	-0.350263	0.605863
IGKV2D-28	-0.291212	0.602883
IGHV3-23	-0.228044	0.598599
REG1A;REG1B	-0.203435	0.59646
IGFBP5	-0.174466	0.586617
IGKV2D-24;IGKV2-24	-0.201691	0.58162
C1QC	-0.049112	0.580189
CNDP1	-0.116981	0.578673
APOC4-APOC2	0.131424	0.560847
C5	0.034864	0.548878
ZNF621;TFRC	0.083657	0.54464
C2	0.083597	0.541079
PEPD	0.058671	0.54052
CDH13	-0.081438	0.53297
IGKV4-1	-0.307915	0.523344
PI16	-0.099493	0.521775
MMRN2	0.167117	0.518201
ANPEP	-0.077025	0.515921
PON1	0.053378	0.514294
CD14	-0.053272	0.513488
IGKV1-8	-0.225193	0.50797
IGHA2	0.244588	0.505821
IGHV3-66;IGHV3-53	-0.211994	0.502916
IGHG2	-0.320801	0.500631
VCAM1	-0.068961	0.500052
APOC3	0.236607	0.494274
HRG	0.049348	0.486938
MARCO	0.139351	0.484979
APOH	-0.1102	0.481287
RNASE1	0.11945	0.476656
MASP1	-0.072775	0.474519
IGLV1-51	-0.301336	0.469086
PVR	0.054074	0.464509
DNALI1	0.122932	0.460066
IGKV1-16	-0.254308	0.451579
SERPINA6	-0.04554	0.450319
CFD	-0.073169	0.449825
APP	0.1002	0.446771
PROS1	0.036133	0.446345
PLTP	0.064346	0.444505
CP	0.069545	0.442187
PF4V1	0.063392	0.441616
SPARC	0.066	0.441481
TTR	-0.146044	0.440283
IGLV6-57	0.197247	0.435595
IGLV2-18	-0.269548	0.433977
THBS1	-0.067245	0.432623
APOA1	-0.078474	0.430584
CHD4;SELP;SELP;SELP;SELP	-0.099275	0.429853
CDH5	-0.056602	0.426557
F10	0.032821	0.425346
ITIH4	-0.05741	0.424574
MASP1	-0.052256	0.424346
TLN1	-0.108485	0.423202
F13B	-0.04062	0.417977
APOB	0.040081	0.413911
MEF2C	0.167921	0.410079
A1BG	0.038343	0.403511
CD44	-0.051305	0.402093
IGHV1-46	0.193862	0.394118
SERPINA7	0.044193	0.392191
LECT2	0.133902	0.390207
ACOX1;ACOT6	-0.117002	0.382153
KIT	-0.11983	0.382046
CST6	-0.080381	0.379671
DBH	-0.154733	0.377022
IGKV1D-33	-0.241833	0.370131
CFP	0.037572	0.366229
MMRN1	0.063914	0.364099
COMP	-0.049627	0.362783
HYOU1	0.05349	0.356681
VASN	0.049234	0.352089
APOL1	0.070569	0.349704
IGHV3OR16-12	-0.285469	0.3488
IGLV1-40	-0.300033	0.347928
IGHV3-73	-0.205395	0.345253
IGKV2-29	0.105044	0.344994
ITIH1	0.212395	0.341053
IGHV3-72	-0.218277	0.340192
C4A	-0.148867	0.339801
CAMP	-0.077105	0.337386
CP	0.034135	0.332293
IGKV6D-21;IGKV6D-41	-0.180187	0.332237
F9	0.063774	0.331215
IGHV3-35	-0.237973	0.329792
IGHV3-7	-0.216995	0.328703
LCAT	0.022	0.327477
ALB	-0.220459	0.32721
IGKV1-12;IGKV1-39;IGKV1D-12;IGKV1D-39	-0.24717	0.326284
IGLV3-10	-0.220686	0.32501
MYO5C;SLC25A28	0.111098	0.324844
HSP90B1	-0.037834	0.320756
IGLV7-46;IGLV7-43	-0.184037	0.319913
IGHV4-61;IGHV4-39;IGHV4-59;IGHV4-34;IGHV4-30-4;IGHV4-38-2	-0.204776	0.319776
IGF2	0.092301	0.315701
IGHV1-69	-0.19438	0.315653
IGHV1-2	-0.127628	0.315263
ENO1	-0.081387	0.313719
PPBP	0.034156	0.312234
POSTN	0.091244	0.311137
ANGPTL3	-0.056997	0.306447
ITIH3	0.061335	0.303793
AMBP	-0.025281	0.302658
IGFBP4	0.063098	0.30011
IGHM	-0.203247	0.299625
AGT	0.055881	0.298382
CD59;;CD59;CD59	0.0777	0.294764
F2	-0.016008	0.292301
IGHG4	-0.210536	0.291137
CKM	-0.053681	0.290991
BCHE	-0.039905	0.289088
IGKV1-17	-0.153474	0.289018
FCN2	0.048928	0.281463
LYZ	0.047517	0.279331
ICAM1	-0.090065	0.274775
APOM	0.032291	0.272526
PTPRJ	-0.043288	0.268587
ADAMTS13	0.038513	0.264149
IGHG3	-0.190644	0.263562
NOTCH3	-0.054181	0.263287
SH3BGRL2	-0.112033	0.250035
CCL14	-0.097208	0.247511
IGHV3-74	-0.131265	0.246234
IGLV3-25	-0.133358	0.24512
TIMP1	0.038622	0.244512
ABI3BP	-0.047177	0.241199
CD109	-0.051563	0.239757
IGHV6-1	-0.124665	0.238577
PTGDS	-0.06907	0.237402
APOA2	-0.040574	0.237187
FSD1	0.05019	0.233664
C4BPB	0.022085	0.231396
SPARCL1	0.052945	0.226576
IGKV2-40;IGKV2-40;IGKV2D-40	-0.144933	0.221707
IGHV5-51	-0.183146	0.221503
MED13L	0.089141	0.216113
FGFBP2	-0.05306	0.215293
SERPINA1	0.071515	0.213959
ABRACL	-0.087268	0.21093
MINPP1	-0.080481	0.210886
IGHV3-38	-0.179937	0.209259
HGFAC	0.105858	0.20715
IGKJ4	-0.125552	0.201348
PLXDC2	0.039089	0.200416
TPM4	0.059533	0.199991
CETP	-0.036376	0.199185
IGHV3-64	-0.158092	0.198256
CTBS	0.027436	0.184954
FN1	0.04296	0.183854
LPA	0.109607	0.183852
IGLV2-8	-0.158053	0.183193
ENPP2	0.032692	0.181244
IGKV1-5	-0.148857	0.177241
SERPINA3	0.017384	0.176409
IGKC	-0.120562	0.167964
LCP1	-0.021237	0.167401
SERPING1	0.013613	0.166676
IGLL1	0.09754	0.163675
CTSZ	0.05219	0.161264
IGKV3D-20	0.131181	0.160435
SERPINF2	0.013248	0.1601
(blank)	-0.103513	0.160036
IGLL5	-0.132087	0.159675
ORM2	-0.077642	0.15876
CST3	-0.031762	0.152949
LTBP1	0.023107	0.152301
A2M	-0.069828	0.149326
NRP1	-0.023228	0.148627
FGA	-0.020621	0.148398
PPIB	-0.040688	0.148005
IGLC2;IGLC3	-0.104991	0.145961
CD5L	-0.066304	0.145278
IGHV1-8	-0.174106	0.141312
IGHG1	-0.114055	0.140955
SERPINA3	0.021936	0.140627
IGHV3-9;IGHV3-43D	-0.103827	0.137138
HPR	-0.075105	0.133091
FCN3	-0.033582	0.132651
DPP4	-0.023612	0.13152
IGKV3-20	-0.109993	0.130299
C6	0.012142	0.128847
C9	-0.025406	0.125479
GSN	-0.032383	0.120702
CFH	0.109304	0.118104
TREML1	0.028201	0.117438
MAN2A1	0.036754	0.116313
IGKV3-15	-0.079142	0.116067
EFEMP1	0.018193	0.115897
FUCA1	-0.054628	0.115415
TNXB	-0.018354	0.11128
F12	-0.02393	0.108431
H4C1	-0.063804	0.106621
SERPINA4	-0.01119	0.106541
VCL	-0.021468	0.104704
DAG1	0.036077	0.0979065
IGLV8-61	-0.073602	0.0959799
IGLV1-47	-0.092224	0.09303
IGLV3-21	-0.078915	0.0924286
F5	0.010427	0.0856835
IGFBP7	0.028026	0.0811946
APOC1	-0.041118	0.0805851
IGHV3-13	-0.076818	0.0798464
ADGRD2	-0.02782	0.0732141
SELENOP	-0.01678	0.0731556
IGHV3-49	0.057068	0.0729419
MCAM	-0.011839	0.0723215
TUBB1	-0.029224	0.07113
JCHAIN	-0.053215	0.0704537
IL18	-0.038921	0.0703027
C1R	0.006108	0.0676042
TGFBI	-0.011409	0.0651231
LYVE1	0.013008	0.0639275
FCGR2C;FCGR2C;FCGR2A;FCGR2A;FCGR2B;FCGR2B;FCGR2B;FCGR2B;FCGR2B;FCGR2C;FCGR2C;FCGR2C;FCGR2C;FCGR2A	-0.039878	0.0635451
IGLV2-11	-0.05416	0.0621025
PF4	-0.015757	0.0620947
IGHA1	0.044871	0.0614726
C1QA	0.007131	0.0588186
CFHR4	-0.016248	0.0547023
SPP2	-0.01749	0.0544521
LUM	-0.008296	0.053692
C1RL	-0.005923	0.0521813
COL18A1	0.010643	0.0513211
AFM	0.007007	0.0511283
PCOLCE	-0.010796	0.0473321
SERPINA10	0.00883	0.047119
CPN1	-0.006236	0.0452668
QSOX1	-0.006953	0.0450154
IGHA2	-0.027149	0.0379539
FN1	-0.017124	0.0363171
PLG	-0.002303	0.0353539
IGHV5-10-1	0.029001	0.0317139
GP5	-0.004655	0.0300198
C1S	-0.002747	0.0268542
ORM1	-0.015449	0.022597
ECM1	0.004387	0.02217
IGHD	0.01734	0.0219524
ICAM2	0.006467	0.0218759
B2M	0.007001	0.0191071
C8B	0.001584	0.0146155
SRGN	-0.004086	0.0138837
IGHV2-70D;IGHV2-70	-0.014741	0.0136017
IGKJ1	-0.009403	0.0115773
IGHV1OR15-1	-0.015341	0.0114708
OIT3	-0.004086	0.0112055
C8A	0.001129	0.010504
GNPTG	-0.002831	0.0099468
F11	0.000811	0.0075594
RARRES2	0.003168	0.007202
ITGB1	0.000886	0.0023596

## Sheet: Fig1C
	log2 fold change	-logp
APOD	-0.542656	9.30546
GSN	-0.322953	7.32866
PON3	-0.625915	6.84447
IGFBP2	-0.994647	5.45953
(blank)	0.338545	5.14077
IL1RAP	-0.575683	4.97317
FBLN1	-0.30284	4.97291
SHBG	-0.655401	4.85827
C3	0.179945	4.76921
MCAM	-0.31688	4.4299
CRISP3	-0.483814	4.41709
PI4K2B	0.229963	4.3958
HSPG2	-0.308346	4.33166
ADIPOQ	-0.935576	4.22424
PLTP	-0.415546	4.19139
COMP	-0.279434	4.17918
PI16	-0.413194	4.16079
UMOD	-0.372324	4.15021
VTN	0.204025	4.12975
CLEC3B	-0.231773	4.0325
COL6A3	-0.243468	3.7533
FBLN1	-0.297416	3.58433
LDHB	-0.36937	3.53407
CDH13	-0.377127	3.52766
CRP	1.45847	3.26852
SELL	-0.374939	3.2397
AZGP1	-0.198548	3.18226
IGFBP6	-0.303506	3.17094
HPD	1.14048	3.09819
NOTCH3	-0.341613	2.98939
APOA1	-0.321513	2.9397
APOC1	-0.697581	2.89737
F9	0.258001	2.78406
MMP2	-0.252362	2.74576
HP	1.28981	2.73175
APOM	-0.204612	2.64446
F13B	-0.207205	2.63617
PTPRG	-0.371757	2.55951
CHL1	-0.283636	2.53057
SERPINC1	-0.247725	2.5282
C2	0.174703	2.40839
NCAM1	-0.338925	2.40336
APOA2	-0.243395	2.34928
ADAMTS13	-0.223626	2.26497
F13A1	-0.315874	2.26112
SERPINA6	-0.172602	2.23635
CP	0.240342	2.06228
FLNA	-0.387799	2.04291
LECT2	0.498213	2.02375
IGHG4	0.932461	2.01775
VCL	-0.239935	2.00974
SOD3	-0.57188	1.99723
CFD	-0.213264	1.98007
GC	-0.111929	1.97827
CDH5	-0.187857	1.91907
APOC3	-0.545954	1.89965
ORM1	0.74916	1.8973
CCL14	-0.51656	1.87993
IGHV1OR15-1	1.37102	1.86084
ITIH2	-0.141103	1.85861
CFH	0.151568	1.85717
VCAM1	-0.249679	1.81711
DPEP2	-0.380258	1.76279
C8G	0.162275	1.75656
LGALS3BP	0.341167	1.71665
PRG4	0.266188	1.70075
TNC	-0.264519	1.67274
C4B	0.22021	1.66628
ENPP2	-0.274555	1.66133
HPR	0.600308	1.64219
POSTN	-0.413663	1.63188
APOF	-0.296936	1.62592
IGHA2	0.578137	1.6145
IGHG3	0.731646	1.60144
FETUB	0.136827	1.57614
EFEMP1	-0.142596	1.56801
DAG1	-0.368529	1.50747
CFI	0.124581	1.50437
CAMP	-0.324868	1.49906
APOE	-0.213981	1.49864
IGHV3-49	0.711652	1.49666
SAA1	0.611076	1.49195
STXBP5	0.1784	1.49126
(blank)	0.597415	1.48636
LUM	-0.136278	1.46745
LYZ	-0.199394	1.44777
APOA4	-0.26054	1.44728
CRTAC1	-0.247701	1.42014
SAA4	0.209257	1.41636
VASN	-0.155438	1.40772
CD44	-0.196139	1.40273
IGKV3-15	0.602416	1.40031
LCAT	0.077161	1.36561
TAGLN2	-0.584656	1.35565
IGHG1	0.727795	1.33116
BTD	0.13402	1.31347
IGHA1	0.662968	1.30358
ALDOA	-0.141307	1.30084
IGHA2	0.568311	1.28275
TLN1	-0.361538	1.28129
F10	0.079866	1.27971
IGLV1-47	0.781505	1.27847
SELENOP	-0.253369	1.27205
ADGRD2	0.22423	1.27134
A1BG	0.115278	1.26547
A1BG	0.117677	1.2381
LCP1	-0.129411	1.23589
IGKV3D-11;IGKV3-11	0.669569	1.23498
IGHV1-46	0.571607	1.22247
NRP1	-0.176997	1.21751
PROCR	-0.358212	1.21111
APOB	-0.147593	1.20865
BICDL2;ANAPC2	-0.184743	1.20764
IGHV3-74	0.419238	1.19689
PLEK	-0.342416	1.19075
F5	0.09041	1.17851
F2	-0.062463	1.17645
ALB	0.645862	1.17035
SERPINA1	0.273382	1.16749
IGHV1-8	1.20703	1.16406
ITIH4	-0.093539	1.15175
SERPINA5	-0.194797	1.13824
IGF1	-0.235343	1.12131
IGF2R	-0.26344	1.11851
CAVIN2	-0.387335	1.09575
IGKV3-20	0.724858	1.09319
ALDOB	0.426065	1.07883
C4A	0.251782	1.07748
IGFBP5	-0.312467	1.07738
IGFBP3	-0.123077	1.07682
CA1	-0.332302	1.07627
IGFALS	-0.134818	1.06169
QSOX1	-0.108775	1.05275
CAT	-0.264626	1.04292
HPX	0.07142	1.03493
H4C1	-0.734088	1.03338
SPP2	-0.432359	1.02832
IGKC	0.546737	1.02173
CTSZ	0.310428	1.01138
ORM2	0.441274	1.01071
FCGR3A	0.222614	1.00462
TF	0.524938	1.00156
VWF	-0.175797	0.996832
AHSG	-0.109978	0.983976
HYOU1	-0.153914	0.98011
DEFA1;DEFA3	-0.385476	0.979885
APCS	0.177906	0.971776
ABI3BP	-0.117476	0.970688
IGHV3-35	0.61573	0.969354
IGHV4-61;IGHV4-39;IGHV4-59;IGHV4-34;IGHV4-30-4;IGHV4-38-2	0.526106	0.968013
IGHV3-9;IGHV3-43D	0.570197	0.963859
CETP	-0.173995	0.960958
SERPIND1	0.108663	0.956467
CFHR2	-0.285547	0.952191
SERPINA4	-0.096838	0.943862
ZNF621;TFRC	-0.159692	0.926979
GPX3	-0.201855	0.926058
IGKJ4	0.379938	0.922852
IGLC2;IGLC3	0.491525	0.922296
MARCO	0.32645	0.916021
PLA2G7	-0.24289	0.905806
DBH	-0.379501	0.902309
PF4V1	0.159907	0.899118
CA2	-0.239422	0.890613
IGHV5-51	0.632751	0.880276
PEPD	-0.104611	0.878607
PDLIM1	-0.232737	0.874046
APOL1	0.205381	0.871511
IGKV3D-20	-0.48617	0.848295
SERPINA3	-0.09248	0.843625
CLU	-0.071841	0.831369
C4BPB	-0.076916	0.822488
GGH	0.19059	0.818429
GSN	-0.225185	0.816054
HBA1	0.466342	0.800206
GRID2IP	0.28607	0.795535
IGHV3-7	0.460669	0.794594
AMBP	-0.060495	0.793168
IGKV4-1	0.478671	0.788949
IGHV3-64	0.53718	0.786742
IGLV2-11	0.506659	0.782706
LTBP1	-0.127651	0.776291
ITIH1	-0.071735	0.770261
IGKV1-17	0.334254	0.758891
PTPRJ	-0.102722	0.742757
IGHV2-5	0.524521	0.737494
IGHG2	0.491469	0.734589
C5	0.053069	0.732836
IGHV3OR16-12	0.620367	0.73254
CFP	0.106528	0.727917
KNG1	0.32297	0.727782
ANPEP	-0.131379	0.724627
SERPING1	-0.072888	0.721183
IGLV3-21	0.495711	0.720348
JCHAIN	0.41531	0.717742
HRG	0.093825	0.716403
FN1	0.102872	0.71605
CFHR4	-0.232345	0.709266
ACOX1;ACOT6	-0.228533	0.708001
IGHM	0.486337	0.705245
EVI5;TINCR;PIGN;HSD17B4	0.281428	0.70195
FGA	-0.091907	0.695147
HBB	0.367622	0.690825
PPIA	-0.15098	0.682242
TNXB	-0.143005	0.677582
MMRN2	-0.359557	0.676229
FGFBP2	-0.150695	0.674776
SERPINA10	0.09334	0.672303
IGKV1D-33	0.506295	0.664091
PLXDC2	-0.12485	0.663229
MMRN1	0.157416	0.656677
IGHV5-10-1	0.458192	0.646195
TTR	-0.281028	0.642052
F11	0.083864	0.637978
PGLYRP2	-0.082033	0.637431
ABRACL	-0.223259	0.636698
C1QC	-0.067727	0.631835
UBB;UBC;UBC;UBC;UBC;UBC;UBC;UBC;UBB;UBB;RPS27A;UBB;UBC;RPS27A;UBA52;UBC;UBC	-0.153882	0.629936
KNG1	0.055248	0.615846
CD163	0.13119	0.611099
RBP4	-0.102932	0.60852
APOH	-0.20293	0.600279
CPN1	-0.089486	0.594974
IGHV3-72	0.401584	0.593144
IGKV2-29	0.190364	0.582577
C1R	0.04389	0.580576
MINPP1	-0.256313	0.569605
IGLL5	0.42062	0.5687
ALB	0.364133	0.566059
H6PD	0.118963	0.56591
LDHA	-0.099161	0.561214
C8A	0.064443	0.560775
IGFBP7	0.154474	0.560182
EIF5A;EIF5A;EIF5AL1	-0.298109	0.559268
PTGDS	-0.109262	0.555702
SPARCL1	-0.154862	0.545756
PON1	-0.090741	0.541861
CD14	-0.077064	0.533803
MYO5C;SLC25A28	-0.199531	0.530141
MST1	0.135519	0.529509
S100A9	-0.18759	0.525829
IGHV6-1	0.231374	0.524049
IGLV7-46;IGLV7-43	0.30586	0.517014
MYL6	-0.268395	0.506982
IGLV2-14	-0.322665	0.505489
MASP2	0.103794	0.50544
IGLV2-18	0.336877	0.501289
CHD4;SELP;SELP;SELP;SELP	-0.167781	0.500842
ITIH1	-0.405537	0.495559
ITIH3	-0.110079	0.495185
IGHV3-13	0.452979	0.491627
YWHAZ	-0.106487	0.491246
HSP90B1	-0.07808	0.490651
FLT1;GP1BA	-0.112315	0.486948
TGFBI	-0.075655	0.484693
CNDP1	-0.108979	0.482615
PPIB	-0.20209	0.47972
CFL1;CFL1;BRWD1;CFL1	0.144782	0.478806
RARRES2	-0.192295	0.477292
FGG	0.120094	0.461593
CFHR1	0.097315	0.461448
IGHV1-2	0.183094	0.460136
IGKV1-12;IGKV1-39;IGKV1D-12;IGKV1D-39	0.460713	0.447808
;TUBB;TUBB3;TUBB2A;TUBB;TUBB2B	-0.205445	0.447352
FCGBP	0.105187	0.445478
IGKJ1	0.288666	0.445162
HGFAC	-0.241389	0.444453
VNN1	0.193723	0.434845
MASP1	-0.078439	0.433825
APMAP	0.126851	0.423716
CPN2	-0.061449	0.421398
CST6	-0.117098	0.41814
B2M	-0.145484	0.417616
FN1	0.150931	0.410699
PFN1	-0.132067	0.409142
IGLV2-8	0.335138	0.399851
LCN2	-0.128172	0.399297
SERPINF1	0.044495	0.39806
THBS1	-0.091318	0.391506
IGLV6-57	0.195559	0.386867
IGKV2-40;IGKV2-40;IGKV2D-40	0.266589	0.367592
IGKV2D-24;IGKV2-24	0.152139	0.361087
PPBP	0.07418	0.354809
IGLL1	0.224109	0.353029
CST3	-0.049828	0.352337
C1S	0.033439	0.344677
C4BPA	0.042246	0.343552
IGKV1-5	0.302793	0.343077
LTA4H	0.057046	0.34215
HSPA13	-0.042888	0.341477
IGHV1-69	0.210989	0.34084
BLVRB	-0.157829	0.337076
HGFAC	-0.074524	0.334327
IL18	0.20145	0.333897
MASP1	-0.071031	0.333719
FCN2	0.085776	0.333712
NID1	-0.074478	0.331581
SERPINA1	-0.232202	0.32978
PRDX6	-0.149378	0.327256
CFHR5	-0.057743	0.321132
PRDX2	-0.13615	0.319373
MSN	-0.067777	0.30387
F12	-0.082277	0.296727
CD5L	0.131114	0.29617
BCHE	-0.039298	0.291197
LPA	-0.216391	0.290433
PKM	-0.063274	0.287722
FCGR3B	0.161251	0.285349
LBP	0.124735	0.283728
FGB	-0.097303	0.281243
PVR	-0.066392	0.279711
C8B	0.040572	0.279588
CFH	-0.37494	0.276994
DNALI1	-0.1214	0.268544
APOC4-APOC2	-0.073207	0.252737
IGKV6D-21;IGKV6D-41	0.147679	0.252495
IGLV3-25	0.143725	0.251763
FCN3	-0.097495	0.245302
C4A	-0.175159	0.24377
ATRN	0.030901	0.240213
IGLV3-10	0.230619	0.2389
TREML1	-0.085516	0.230801
CSF1R	0.04586	0.230198
CDH1	-0.070167	0.228463
PROZ	-0.09395	0.22682
HABP2	0.023735	0.225205
THBS4	-0.058594	0.22429
AGT	-0.040147	0.223834
NME1;NME1-NME2;NME2P1;NME1;NME1;NME2;NME2;NME1-NME2	-0.097401	0.222427
C1QA	-0.033352	0.222259
ADH4	0.163836	0.220343
ITGB1	-0.111707	0.218798
A2M	0.09049	0.21251
ICAM2	-0.052658	0.211728
LAMP2	0.060511	0.206202
SERPINA7	-0.037851	0.206062
LRG1	0.037974	0.2037
CP	-0.034845	0.198678
CD59;;CD59;CD59	0.058569	0.192921
SLC4A1	0.073473	0.18024
OAF	0.03704	0.179907
TUBB1	0.084166	0.17963
PROC	-0.038541	0.179484
REG1A;REG1B	0.112284	0.178464
PLXNB1	-0.059968	0.176262
PGK1	-0.068349	0.172014
COLEC11	0.045052	0.171978
IGKV2D-28	0.118172	0.170864
IGHV3-64D	0.220806	0.16991
C7	-0.036292	0.163936
KIT	-0.090802	0.163252
HSPA5	-0.027662	0.162411
SRGN	-0.049459	0.158801
IGLV8-61	0.110549	0.153954
IGKV1-16	-0.132202	0.153238
MPO	-0.045897	0.15245
AFM	0.024539	0.152287
MEF2C	0.100421	0.146034
ANG	-0.032022	0.143105
IGF2	-0.072822	0.14108
COLEC10	-0.037157	0.140918
FUCA1	0.074564	0.13773
PCYOX1	-0.027734	0.136515
SPARC	0.039807	0.133202
IGHV3-73	0.088544	0.13123
H3-3A;H3-3A;H3-3B;H3-3B;H3-3B;H3-3B;H3C1;H3-3A;HIST3H3;H3-2;H3F3C;HIST2H3A	0.103067	0.130923
GP5	-0.026951	0.128709
CKM	-0.03679	0.124265
CTBS	0.022494	0.123374
CTSG	0.065109	0.122255
LYVE1	-0.030753	0.118251
PLG	0.009722	0.118032
MED13L	0.079623	0.117683
GNPTG	0.022095	0.114302
MMP9	0.04179	0.113197
C6	-0.012697	0.109272
F7	0.024947	0.108588
IGHD	0.071791	0.106436
MBL2	-0.082518	0.104593
FSD1	0.034694	0.101717
FCGR2C;FCGR2C;FCGR2A;FCGR2A;FCGR2B;FCGR2B;FCGR2B;FCGR2B;FCGR2B;FCGR2C;FCGR2C;FCGR2C;FCGR2C;FCGR2A	0.076737	0.0977029
DPP4	0.024808	0.0973699
TPM4	0.03892	0.0957189
TIMP1	-0.023735	0.0926063
IGKV1-8	0.058569	0.0919122
IGHV3-23	0.046036	0.0908018
LILRA3	0.048151	0.0883055
LOC102723996;ICOSLG;ICOSLG;ICOSLG;ICOSLG	0.022296	0.0813123
C1QB	0.008431	0.0727338
APP	-0.033766	0.0726008
IGFBP4	-0.01946	0.072503
CPB2	-0.009896	0.0694801
SH3BGRL3	-0.04651	0.0690178
NAGLU	0.025844	0.0672116
LTF	-0.03259	0.0669547
IGHV2-70D;IGHV2-70	0.070912	0.0649692
SERPINF2	0.007543	0.0615105
CD109	0.023544	0.0611861
CP	0.098199	0.0604494
PF4	-0.022052	0.0589269
IGLV1-40	0.071102	0.0587693
IGLV1-51	0.062982	0.057841
S100A8	-0.035366	0.0553804
ENO1	-0.024698	0.0547825
RNASE1	0.019128	0.0543326
C1RL	-0.006085	0.0540713
TKT	0.015643	0.0526878
MAN2A1	-0.021451	0.0524419
KLKB1	0.007701	0.0490566
GPLD1	-0.012708	0.0490132
IGHV3-66;IGHV3-53	-0.040808	0.047779
COL18A1	0.011208	0.0420716
IGHV3-21	0.021431	0.0414978
OIT3	0.019306	0.03995
PZP	0.025094	0.0358604
ITIH4	-0.011808	0.0339796
PCOLCE	-0.008808	0.028871
ANGPTL3	-0.006993	0.0280145
ECM1	0.005374	0.0252824
ICAM1	-0.008928	0.0207142
SH3BGRL2	0.010914	0.0160034
PROS1	-0.001636	0.0131712
IGHV3-38	-0.014663	0.0124357
IGKV2D-30;IGKV2-30	-0.010532	0.0111416
SERPINA3	0.001647	0.006198
C9	-0.00082	0.0033172
PCSK9	-0.000974	0.0029299

## Sheet: Fig1D
	6Y (FC of T2D vs H)	10Y (FC of T2D vs H)
ALDOB	0.50743	0.426065
IGF1	-0.48341	-0.23534
CRP	1.03906	1.45847
PI4K2B	0.117855	0.229963
ITIH2	-0.12296	-0.1411
HSPG2	-0.18622	-0.30835
GSN	-0.18308	-0.32295
PON3	-0.36753	-0.62592
IGHV1OR15-1	-0.01534	1.37102
HP	0.432324	1.28981
HPD	0.686589	1.14048
IGHG4	-0.21054	0.932461
ORM1	-0.01545	0.74916
LECT2	0.133902	0.498213
CCL14	-0.09721	-0.51656
APOD	-0.1227	-0.54266
APOC3	0.236607	-0.54595
SOD3	-0.21376	-0.57188
IL1RAP	-0.1784	-0.57568
SHBG	-0.20434	-0.6554
APOC1	-0.04112	-0.69758
ADIPOQ	-0.21655	-0.93558
IGFBP2	-0.39965	-0.99465

## Sheet: Fig1E
	log2 fold change	-logp
PON3	-0.365186	6.159
IGFBP2	-0.657556	5.404
PRG4	0.376554	5.37294
SERPINF1	0.158573	5.29332
VCAM1	-0.280955	4.133
PCYOX1	0.246239	3.41592
FN1	0.271009	3.25007
FBLN1	-0.193695	3.236
IL1RAP	-0.280897	3.084
GPX3	-0.23176	3.056
CFH	0.102151	2.80487
C3	0.090654	2.72858
GGH	0.285931	2.65285
FGB	-0.38576	2.621
CDH5	-0.170648	2.593
ITIH2	-0.131131	2.566
CFI	0.128792	2.5233
SERPINC1	-0.182405	2.521
LGALS3BP	0.243155	2.38698
GSN	-0.119483	2.341
APCS	0.210584	2.33839
FBLN1	-0.166138	2.327
ITIH3	-0.204839	2.306
AFM	0.122489	2.18153
SAA1	0.380033	2.09712
F9	0.27385	2.08214
STXBP5	0.149787	2.0171
SHBG	-0.287446	2.00596
VTN	0.09833	1.94402
COLEC11	-0.194297	1.94311
CST6	-0.218774	1.9301
SERPINA10	0.133899	1.90902
CRP	0.701562	1.82443
MASP2	0.134251	1.74028
BCHE	0.112159	1.69187
SAA4	0.178906	1.66832
ITIH1	-0.090816	1.65559
APOB	0.094442	1.64393
NAGLU	0.247629	1.62921
RARRES2	0.265366	1.6264
APOF	-0.221239	1.61311
HSPA5	-0.104319	1.60431
SOD3	-0.416312	1.59445
CFHR5	0.111839	1.59223
HRG	-0.114286	1.56728
A2M	-0.350612	1.56587
POSTN	-0.297872	1.56557
SELL	-0.248137	1.55103
FGA	-0.119527	1.52811
APOD	-0.145172	1.51421
ADGRD2	-0.316115	1.49356
PLTP	-0.142633	1.48674
UMOD	-0.178832	1.48609
FN1	0.279762	1.47237
LRG1	-0.11602	1.42609
RNASE1	0.189673	1.38039
THBS4	0.1718	1.37906
HSPA13	0.0919	1.36834
TNXB	-0.111253	1.35284
CRISP3	-0.15425	1.31774
NOTCH3	-0.16898	1.30717
CFHR1	0.131653	1.30649
SLC4A1	0.315386	1.21383
FETUB	0.094919	1.21094
CDH1	-0.150286	1.14501
CHL1	-0.148443	1.1419
APOC4-APOC2	0.159413	1.11697
AGT	0.13409	1.10566
CNDP1	0.132161	1.09262
PI4K2B	0.066754	1.0765
ALDOB	0.210394	1.06321
MMP2	-0.103113	1.04293
COLEC10	-0.124963	1.04199
COL6A3	-0.088515	1.01935
ALB	-0.523939	1.01271
MBL2	-0.411284	1.01004
GC	-0.06061	1.00799
AZGP1	-0.074326	0.998794
VNN1	0.284834	0.992556
ACOX1;ACOT6	0.218907	0.990001
CLEC3B	-0.074066	0.979294
APOH	0.077726	0.969951
PLG	-0.053803	0.954931
ITIH4	-0.0884	0.942806
KLKB1	0.056788	0.931329
ALDOA	-0.114633	0.922999
ALB	-0.428523	0.917969
PZP	0.266848	0.892983
REG1A;REG1B	-0.299743	0.892088
IGLV2-14	-0.50274	0.888114
FCN3	0.15088	0.887513
APOA1	-0.122696	0.884757
C1RL	-0.051168	0.880863
TAGLN2	0.345702	0.874865
GRID2IP	0.169255	0.861777
ANGPTL3	-0.094157	0.856696
CD163	0.116539	0.843063
FLT1;GP1BA	0.121897	0.835548
IGHV1-8	-0.805795	0.830664
SERPINA6	-0.072596	0.83003
CFL1;CFL1;BRWD1;CFL1	0.154901	0.821814
PTPRJ	0.085256	0.821385
PVR	0.082208	0.806497
IGKV2D-28	-0.367913	0.806186
PLXDC2	-0.100182	0.80048
NRP1	-0.099677	0.795477
ZNF621;TFRC	-0.107279	0.792459
ICAM2	-0.124808	0.787459
PTPRG	-0.124968	0.782568
APOL1	0.124039	0.779627
CPN2	0.056031	0.756289
CD5L	-0.231738	0.747659
HSPG2	-0.071184	0.743493
TNC	-0.111828	0.74209
IGKV2-40;IGKV2-40;IGKV2D-40	-0.377934	0.738317
LAMP2	0.136194	0.731741
F7	0.084009	0.725048
HGFAC	-0.08646	0.720053
HPX	0.036161	0.70656
ABI3BP	-0.108804	0.701385
SERPINA3	-0.054483	0.700014
IGKJ4	-0.277556	0.697754
IGKV2D-24;IGKV2-24	-0.222884	0.696819
APOA4	-0.106403	0.694366
ANG	-0.14306	0.691433
S100A9	0.226266	0.685062
MCAM	-0.076419	0.681686
IGF1	-0.118761	0.675586
GSN	0.12417	0.674115
IGHV2-70D;IGHV2-70	0.481305	0.67411
EFEMP1	-0.082441	0.643317
HPR	-0.261859	0.635
S100A8	0.194962	0.621877
HABP2	0.04334	0.618264
IGKV2-29	-0.157879	0.615612
UBB;UBC;UBC;UBC;UBC;UBC;UBC;UBC;UBB;UBB;RPS27A;UBB;UBC;RPS27A;UBA52;UBC;UBC	0.13637	0.614999
ADIPOQ	-0.175145	0.613893
IGHV1-46	-0.334947	0.61325
TF	-0.292861	0.607977
PF4	-0.069561	0.604364
AMBP	-0.041235	0.602702
F10	0.035642	0.593504
IGHD	-0.220253	0.591945
TUBB1	0.161785	0.589258
CFHR2	0.155142	0.587538
IGKV3D-11;IGKV3-11	-0.353777	0.580171
CAVIN2	0.250236	0.572954
PGLYRP2	-0.053636	0.572583
DPEP2	-0.113367	0.570484
C8B	-0.064849	0.569913
CST3	0.058398	0.566787
IGFBP7	-0.147601	0.561664
IGKV1-12;IGKV1-39;IGKV1D-12;IGKV1D-39	-0.395043	0.554525
HPD	0.246356	0.551889
IGKV3-20	-0.372945	0.545285
HGFAC	0.22182	0.542196
MST1	0.072127	0.52867
FCGBP	0.102166	0.52685
SERPIND1	0.05744	0.525537
MARCO	0.15531	0.524741
BTD	0.053539	0.524593
F13A1	-0.069811	0.522793
KNG1	0.031273	0.522492
CHD4;SELP;SELP;SELP;SELP	0.099531	0.519448
SERPINA5	0.153755	0.507593
C7	-0.048843	0.50491
IGLV2-18	-0.297222	0.50439
IGLV6-57	0.217117	0.502022
PI16	-0.073777	0.493959
TGFBI	0.058689	0.492271
EVI5;TINCR;PIGN;HSD17B4	0.166811	0.491177
IGHV4-61;IGHV4-39;IGHV4-59;IGHV4-34;IGHV4-30-4;IGHV4-38-2	-0.297455	0.490717
(blank)	0.056174	0.484933
CLU	-0.049476	0.480509
FUCA1	0.14936	0.479808
CFP	0.054167	0.478922
HBB	-0.215712	0.478053
C2	0.042816	0.476562
F5	-0.048975	0.473989
HBA1	-0.227073	0.472654
LYVE1	0.063847	0.471
ADH4	0.209422	0.467216
PFN1	0.141885	0.455556
DNALI1	0.12879	0.453398
TREML1	0.084604	0.452547
CTSZ	0.120225	0.450822
MYL6	0.170963	0.450128
FLNA	0.139631	0.450058
DAG1	-0.114455	0.449935
IGLL1	-0.252433	0.443337
IGHG3	-0.259316	0.441495
PGK1	-0.124345	0.440781
C6	-0.036887	0.44066
IGHV3-7	-0.280789	0.436963
IGKC	-0.254458	0.435875
IGHG1	-0.296061	0.426816
TPM4	0.119226	0.423272
NCAM1	-0.073413	0.423067
LUM	-0.036896	0.418677
IGHV3OR16-12	-0.34394	0.412092
IGKV1D-33	-0.280463	0.411194
LTA4H	-0.047638	0.409651
MASP1	0.058462	0.407297
IGKV4-1	-0.243881	0.400307
SH3BGRL2	-0.13407	0.397104
CSF1R	0.057982	0.396774
C4BPA	0.034556	0.393042
IGF2	0.108138	0.388275
CFHR4	0.104034	0.387186
ICAM1	0.076281	0.387103
C4A	0.083729	0.385568
HSP90B1	-0.049877	0.38552
RBP4	0.051177	0.382864
C9	-0.056552	0.379367
CPN1	0.035894	0.375999
C8A	-0.048177	0.374227
IGHV3-73	-0.203175	0.37061
PPIB	-0.117022	0.370267
BICDL2;ANAPC2	0.073446	0.369504
IGHV1-69	-0.20079	0.367899
F2	-0.023153	0.364117
IGHV3-35	-0.28021	0.363611
IGHV3-64D	-0.33321	0.362988
IGHG2	-0.255215	0.359645
IGLV8-61	0.202836	0.355351
PCSK9	-0.065036	0.353371
SRGN	0.063278	0.350116
MMP9	0.083409	0.349233
LDHB	0.064813	0.345318
NID1	-0.056445	0.344441
LDHA	0.050292	0.343034
MMRN1	0.069336	0.335412
PRDX6	-0.113153	0.334684
LCP1	-0.034857	0.329404
FCN2	0.053185	0.324884
CDH13	-0.053046	0.318678
TTR	-0.12229	0.31351
IGHV3-72	-0.211556	0.312917
APOC1	-0.139923	0.312243
IGHG4	-0.22963	0.31116
SERPINA7	0.038791	0.309001
APP	0.056857	0.308454
IGHV3-38	-0.23666	0.307932
LCN2	0.068593	0.305802
IGHV3-9;IGHV3-43D	-0.221609	0.305645
IGHV3-49	-0.19398	0.299656
PEPD	0.031095	0.292823
PLXNB1	-0.053635	0.29157
IGKV1-17	-0.162845	0.290616
YWHAZ	0.069329	0.288309
IL18	0.126414	0.288114
H4C1	0.186218	0.282731
ATRN	0.025196	0.281876
F13B	0.026145	0.278728
CETP	-0.049896	0.277709
COL18A1	0.043313	0.273672
KIT	0.121337	0.271629
CA1	-0.107281	0.271195
IGKV3-15	-0.160382	0.270914
IGKV1-16	-0.156351	0.260053
FGG	-0.046537	0.260007
PCOLCE	0.040472	0.259437
ITIH4	0.055729	0.257925
MED13L	0.087322	0.256674
PPBP	-0.027731	0.254445
FGFBP2	0.063805	0.251646
A1BG	0.025012	0.247106
FCGR2C;FCGR2C;FCGR2A;FCGR2A;FCGR2B;FCGR2B;FCGR2B;FCGR2B;FCGR2B;FCGR2C;FCGR2C;FCGR2C;FCGR2C;FCGR2A	0.130925	0.245731
APOA2	-0.038328	0.242943
SH3BGRL3	0.127611	0.242605
PLEK	0.083536	0.237156
LBP	0.087262	0.235579
IGFBP3	0.03639	0.234899
IGHM	-0.15322	0.233723
IGHV3-66;IGHV3-53	-0.15032	0.232953
SPP2	-0.061577	0.232415
IGFALS	0.028033	0.232269
PF4V1	0.028168	0.230084
IGLV7-46;IGLV7-43	-0.141233	0.2275
OIT3	0.076991	0.226708
CP	-0.02582	0.226545
IGFBP5	0.075249	0.225221
VCL	-0.048728	0.224971
H6PD	-0.040538	0.223184
PRDX2	-0.084879	0.215345
IGFBP4	0.043459	0.211548
IGHV5-51	-0.169508	0.208418
TKT	0.041455	0.201566
C1R	0.017021	0.199447
IGLV3-21	-0.168169	0.198024
QSOX1	-0.027246	0.197424
APMAP	0.056578	0.196909
THBS1	-0.030894	0.19584
VWF	0.03767	0.195655
SERPINA4	-0.021616	0.194529
IGKV2D-30;IGKV2-30	0.144105	0.192975
CTBS	0.030736	0.187096
PROZ	-0.05662	0.185489
CD59;;CD59;CD59	0.044038	0.183579
C1QA	0.026112	0.183318
VASN	0.03003	0.182655
IGHV3-74	-0.093342	0.179948
PROCR	-0.051716	0.179917
CD44	-0.024157	0.17826
GNPTG	-0.03928	0.178054
SERPINF2	-0.014515	0.177801
LILRA3	-0.059552	0.17628
IGF2R	-0.053617	0.172592
TLN1	0.051078	0.168665
OAF	0.022843	0.168416
KNG1	-0.079608	0.166907
C4B	0.036304	0.164871
SELENOP	-0.041398	0.163636
IGKV1-5	-0.130835	0.162259
APOC3	0.095454	0.160729
IGHV6-1	-0.08392	0.15802
IGLV3-10	-0.135023	0.157039
IGLV2-11	-0.124201	0.155561
CTSG	0.071917	0.15441
CFH	0.14748	0.154239
IGLV3-25	0.089813	0.153926
LECT2	0.060706	0.15023
JCHAIN	-0.097257	0.149338
MPO	0.035908	0.148608
LPA	0.101282	0.1477
CPB2	-0.015054	0.144937
ADAMTS13	-0.0232	0.141639
IGFBP6	-0.018991	0.140757
C4BPB	0.015715	0.140174
PPIA	0.036954	0.136833
(blank)	-0.086195	0.134368
CFD	-0.018542	0.134078
FSD1	0.034788	0.133606
CKM	-0.025624	0.132388
IGKV3D-20	-0.112953	0.129037
TIMP1	-0.020335	0.126751
IGHA1	-0.092558	0.125359
SPARCL1	0.03454	0.119369
ENO1	0.036543	0.117876
FCGR3A	0.027216	0.117648
CAT	0.037676	0.114661
IGHV3-21	0.050469	0.112929
IGHV3-64	0.088279	0.112058
IGHV3-23	-0.06104	0.111479
PKM	-0.022045	0.109033
GPLD1	0.017302	0.108479
IGKJ1	-0.077528	0.106293
ITIH1	0.086155	0.103055
C5	-0.008073	0.102488
CD14	-0.013861	0.10074
IGHA2	-0.069788	0.0986389
NME1;NME1-NME2;NME2P1;NME1;NME1;NME2;NME2;NME1-NME2	-0.045045	0.0976118
CCL14	0.038914	0.0975947
MASP1	-0.020898	0.0966875
LYZ	0.0171	0.0948235
F12	0.022119	0.0945309
ANPEP	-0.015785	0.0945267
HP	0.079695	0.0922824
SPARC	0.017323	0.0922802
MINPP1	-0.037805	0.0907791
LTBP1	-0.013556	0.0899849
IGHV3-13	-0.086498	0.0882132
IGLV1-47	-0.082111	0.0826531
PTGDS	0.019461	0.0806905
IGLV2-8	0.071774	0.0804009
MEF2C	-0.033941	0.0802115
APOM	-0.011492	0.0749417
A1BG	0.007572	0.073164
IGKV6D-21;IGKV6D-41	0.050332	0.0730536
CRTAC1	-0.01642	0.0723432
GP5	-0.008045	0.0713471
DBH	-0.034133	0.0699493
LTF	-0.025571	0.068575
IGHV2-5	-0.059184	0.0668017
MAN2A1	0.020189	0.0664343
CP	-0.014382	0.0629393
ENPP2	-0.013302	0.0628514
C1QC	0.010495	0.0624247
C4A	-0.038462	0.0618231
CP	0.066134	0.0616874
COMP	-0.009033	0.0608898
;TUBB;TUBB3;TUBB2A;TUBB;TUBB2B	0.028242	0.0595264
FCGR3B	0.024274	0.0537424
LOC102723996;ICOSLG;ICOSLG;ICOSLG;ICOSLG	0.011881	0.0533937
PROC	-0.008225	0.0510422
SERPINA1	-0.035857	0.0496861
IGLV1-40	-0.050913	0.0474148
IGLV1-51	0.043511	0.0442643
SERPINA1	-0.015799	0.041571
CAMP	-0.011805	0.040588
ORM2	-0.024093	0.0403625
LCAT	-0.004003	0.038287
F11	-0.005213	0.0379309
DEFA1;DEFA3	-0.017667	0.0371324
DPP4	-0.006851	0.0355171
CA2	0.012616	0.0345452
PLA2G7	-0.016116	0.0340711
SERPINA3	-0.005235	0.0340045
H3-3A;H3-3A;H3-3B;H3-3B;H3-3B;H3-3B;H3C1;H3-3A;HIST3H3;H3-2;H3F3C;HIST2H3A	0.031314	0.033708
AHSG	-0.004555	0.0331425
ECM1	-0.006026	0.0326534
SERPING1	0.002837	0.0326185
HYOU1	-0.004931	0.0317514
CD109	-0.00733	0.031094
EIF5A;EIF5A;EIF5AL1	-0.016193	0.0304162
MYO5C;SLC25A28	0.013608	0.0300244
PDLIM1	0.016194	0.0290325
MSN	0.005722	0.0285362
IGHA2	0.016556	0.0280494
IGHV1OR15-1	-0.037935	0.0273315
MMRN2	0.012431	0.025948
C8G	0.003618	0.0227647
ABRACL	-0.012415	0.0224583
PON1	-0.003046	0.018103
C1S	-0.001951	0.017527
BLVRB	0.008345	0.0172376
IGKV1-8	-0.010698	0.0164954
IGHV1-2	0.010194	0.0138272
B2M	0.004206	0.0129138
PROS1	0.001242	0.0124049
C1QB	0.001591	0.0104652
IGHV5-10-1	0.007088	0.0082868
IGLL5	-0.007536	0.0079681
IGLC2;IGLC3	0.005482	0.0061725
ORM1	-0.002549	0.0033728
ITGB1	0.000503	0.001369
APOE	-7.3e-05	0.0003829

## Sheet: Fig1F
	log2 fold change	-logp
CLU	-0.180316	3.46827
LGALS3BP	0.437761	3.18069
IGHG3	0.913276	2.45232
APOD	-0.206384	2.37418
IGHM	1.01492	2.25897
JCHAIN	0.857992	2.22153
IGHG1	0.988504	2.09208
IGLL5	0.994951	2.04675
IGLV1-47	1.04252	2.03528
ICAM1	-0.349488	1.99822
IGKV3-15	0.79041	1.98267
IGLV1-51	1.02288	1.97475
SOD3	-0.338139	1.90033
C8G	0.143197	1.89751
IGLC2;IGLC3	0.77752	1.87615
IGKV1D-33	0.945146	1.86942
(blank)	0.759925	1.86392
IGHV1-8	1.56299	1.85082
IGHV5-51	1.00734	1.82292
PON3	-0.260055	1.82089
IGKV1-12;IGKV1-39;IGKV1D-12;IGKV1D-39	1.03417	1.81604
IGHV3-72	0.844208	1.77259
CD5L	0.48614	1.76326
APOA4	-0.243719	1.72652
SERPINA3	-0.116413	1.71281
IGHG4	0.902545	1.70809
IGHV1-69	0.678153	1.70509
IGKC	0.829238	1.68343
F13A1	-0.223811	1.65384
IGHV3-9;IGHV3-43D	0.762886	1.62338
IGKV3D-11;IGKV3-11	0.814033	1.6229
IGHV3-7	0.776421	1.61312
IGHV4-61;IGHV4-39;IGHV4-59;IGHV4-34;IGHV4-30-4;IGHV4-38-2	0.736717	1.60735
CTSZ	0.360682	1.58089
ADAMTS13	-0.201137	1.56695
SERPINC1	-0.137275	1.56261
GC	-0.083144	1.54693
IGHV6-1	0.566457	1.53846
IGKV3-20	0.937081	1.5345
IGFBP2	-0.433951	1.53049
IGKV4-1	0.791692	1.52534
MMRN2	-0.684576	1.50984
IGLV7-46;IGLV7-43	0.581013	1.49934
C8A	0.115497	1.49531
(blank)	0.143711	1.48574
HPR	0.580298	1.48219
SERPING1	-0.100022	1.46362
IL1RAP	-0.228754	1.46359
PROC	-0.147692	1.45249
IGHV3-74	0.548045	1.44683
IGKV2D-24;IGKV2-24	0.476904	1.44463
ORM1	0.518758	1.41141
IGHV3-49	0.69234	1.39947
IGHG2	0.792737	1.38586
DAG1	-0.356949	1.36967
C8B	0.111222	1.36465
PF4	-0.167554	1.36445
F7	-0.119372	1.34442
PPIB	-0.363875	1.3066
F13B	-0.103888	1.28833
CDH13	-0.17375	1.28687
IGHV1OR15-1	1.10225	1.2857
SERPINA6	-0.104508	1.28155
IGHV2-5	0.792575	1.27195
CD163	0.170028	1.24673
CPB2	-0.099453	1.23612
IGHV3-35	0.745642	1.23085
TIMP1	-0.154434	1.21666
IGHV2-70D;IGHV2-70	0.867404	1.18855
IGKV1-5	0.687788	1.16634
ORM2	0.408543	1.16398
CRP	0.572883	1.15444
F2	-0.067257	1.14797
ACOX1;ACOT6	-0.427721	1.14253
IGHV3OR16-12	0.84313	1.1374
HGFAC	-0.516546	1.13118
IGLV3-10	0.71319	1.11618
IGKV1-17	0.434543	1.11164
TF	0.536137	1.11123
HP	0.662889	1.10613
IGLV3-21	0.693076	1.06262
RBP4	-0.118228	1.03426
C4A	-0.473635	1.01602
IGKJ4	0.395374	1.01207
NOTCH3	-0.222069	1.0023
THBS1	-0.169717	0.998498
ALB	0.582808	0.989027
IGKV2-40;IGKV2-40;IGKV2D-40	0.527869	0.98305
IGHA1	0.559034	0.976673
THBS4	0.186905	0.975778
IGHV1-46	0.491125	0.970279
ITIH4	-0.06202	0.967377
PCOLCE	-0.141875	0.962866
APOL1	0.164552	0.958611
HBA1	0.436802	0.952426
FBLN1	-0.132075	0.952008
ENPP2	-0.136518	0.948197
CDH1	-0.173185	0.944392
FBLN1	-0.1113	0.927558
CFHR2	-0.288577	0.921809
AZGP1	-0.07907	0.916803
LYZ	-0.171	0.910002
GNPTG	-0.164749	0.908536
PROCR	-0.234296	0.903526
IGKV2D-30;IGKV2-30	0.549514	0.900601
APOE	-0.124076	0.88464
HSPA5	-0.078841	0.87973
GP5	-0.123181	0.863799
IGHV1-2	0.295479	0.854523
IGKV1-16	0.500221	0.854174
IGHA2	0.468462	0.850458
IGLV2-11	0.539871	0.839416
F11	0.102098	0.833268
CP	0.125519	0.83119
CRISP3	-0.177708	0.827351
AMBP	-0.058315	0.826869
PLTP	-0.113902	0.82184
LAMP2	-0.209212	0.811551
MMRN1	-0.162418	0.800652
DBH	-0.363596	0.794901
CP	-0.077163	0.790187
VCL	-0.131415	0.777043
AGT	-0.092821	0.771132
FCGR3A	0.170017	0.765257
IGLV2-8	0.532625	0.755486
PRG4	0.152375	0.752939
ITIH2	-0.07529	0.7492
IGFBP4	0.126257	0.745403
IGHV3-64D	0.753111	0.744602
SERPINA1	0.187184	0.73709
ATRN	-0.07458	0.727381
HABP2	-0.063037	0.725905
ALB	0.421843	0.725366
HBB	0.335423	0.723816
SPARC	-0.135066	0.723546
DEFA1;DEFA3	-0.281089	0.723192
PLG	-0.047908	0.719894
LTF	-0.22994	0.706925
LOC102723996;ICOSLG;ICOSLG;ICOSLG;ICOSLG	0.093309	0.701028
BICDL2;ANAPC2	-0.109768	0.693873
GRID2IP	0.18946	0.689959
DPEP2	-0.146321	0.689251
LDHB	-0.110788	0.68909
SERPINF2	-0.04352	0.683946
VCAM1	-0.110684	0.679587
IGHV3-23	0.281788	0.677232
MCAM	-0.07251	0.674042
IGHA2	0.278842	0.673508
SHBG	-0.172731	0.671304
SAA1	-0.227721	0.669416
PTPRG	-0.128716	0.665595
C4BPB	-0.051474	0.665415
IGHV3-13	0.584337	0.663793
CD109	0.151662	0.659608
CFP	0.08617	0.652016
CST6	-0.136898	0.648157
HGFAC	-0.125087	0.645887
IGLL1	0.356077	0.640936
ITIH3	-0.123467	0.633846
IGKV2D-28	0.367417	0.633167
IGLV2-14	0.477787	0.624163
CFH	0.053573	0.618695
FLNA	-0.16253	0.612073
APOA2	-0.103851	0.610822
LCAT	-0.045829	0.589593
IGFBP5	-0.210798	0.586725
CFHR1	0.111324	0.581978
IGKV1-8	0.299278	0.575434
GSN	-0.141635	0.567212
ECM1	-0.08193	0.565949
CHL1	-0.123412	0.563368
IGKJ1	0.355367	0.562485
VASN	-0.086737	0.556033
A2M	0.175443	0.555514
ANPEP	-0.104968	0.554485
APCS	0.127977	0.551209
B2M	-0.167107	0.551005
LECT2	0.216344	0.545617
APOM	-0.062659	0.538056
CA1	-0.242306	0.535952
DPP4	-0.097717	0.535339
IGLV2-18	0.342552	0.530987
LDHA	-0.083402	0.52425
CNDP1	-0.103105	0.520527
ITGB1	-0.214979	0.515842
SPARCL1	-0.146095	0.513996
UMOD	-0.117055	0.512544
HPD	0.271322	0.51252
SELL	-0.09848	0.504005
CTSG	-0.19498	0.501436
ALDOB	-0.189205	0.501035
IGFBP7	0.163023	0.492853
ALDOA	-0.065744	0.492136
NRP1	-0.078096	0.491046
IGHV3-64	0.384162	0.488913
SLC4A1	-0.201517	0.483907
C5	-0.03212	0.479343
PPIA	-0.127566	0.478123
SPP2	-0.186701	0.476842
LRG1	-0.060398	0.469054
KIT	0.241428	0.468959
SELENOP	-0.133329	0.463611
PI16	-0.091116	0.4614
C4A	0.135243	0.448489
GPLD1	-0.069393	0.446954
PKM	-0.079848	0.446827
IGKV6D-21;IGKV6D-41	0.257747	0.44506
POSTN	-0.200374	0.442692
PLXDC2	-0.088832	0.439335
FCGBP	-0.098718	0.436996
CD44	-0.077422	0.435109
TGFBI	-0.07986	0.434322
FSD1	-0.096591	0.426811
IGHV3-73	0.239887	0.425471
GSN	-0.0531	0.425148
ADH4	0.253083	0.412672
SERPIND1	-0.060342	0.408917
BTD	-0.061572	0.408308
ITIH1	-0.041772	0.406828
APOH	-0.072163	0.401618
ITIH1	-0.31916	0.399785
NCAM1	-0.095244	0.399246
IGLV6-57	-0.211121	0.394212
CSF1R	0.074098	0.39337
MYL6	-0.220326	0.383957
CFD	0.054799	0.36794
APP	-0.088555	0.364181
TAGLN2	-0.227166	0.364098
NID1	-0.078587	0.362109
IGKV2-29	0.09099	0.361926
BCHE	-0.045742	0.361663
SERPINA3	-0.053691	0.361407
IGF2R	-0.110737	0.360295
CFI	0.0392	0.35427
C1QC	-0.046554	0.350002
TLN1	-0.099048	0.349363
MMP9	-0.101399	0.345473
APMAP	0.096104	0.334726
ABI3BP	-0.0611	0.33121
PLXNB1	-0.101066	0.33115
PVR	-0.058715	0.329808
IGHV3-66;IGHV3-53	0.205495	0.318115
PFN1	-0.09698	0.317289
PPBP	-0.045528	0.31278
COL6A3	-0.050224	0.312016
VTN	0.035253	0.310348
KLKB1	0.034937	0.309617
APOC1	-0.172354	0.309312
RNASE1	0.09458	0.307566
FCN2	0.052564	0.303415
TPM4	0.103307	0.303191
LPA	-0.237103	0.302295
PTPRJ	-0.057172	0.301243
PROS1	-0.029705	0.298792
REG1A;REG1B	0.139738	0.295753
C3	0.027721	0.292622
C7	-0.060124	0.290436
IGFBP3	-0.043416	0.289699
IGFALS	-0.034652	0.28874
TREML1	-0.097309	0.287484
MARCO	0.113424	0.28492
CAMP	-0.091892	0.284499
CAVIN2	-0.13744	0.283588
F5	0.039565	0.281707
CFHR4	-0.090202	0.280651
ICAM2	-0.089454	0.277379
OIT3	0.131269	0.276805
C2	-0.035793	0.274571
IGHV3-21	0.122604	0.272149
CFHR5	-0.042741	0.271707
VWF	-0.075353	0.271259
CPN2	0.036702	0.26875
PON1	-0.044769	0.267951
F9	0.053158	0.263779
APOA1	-0.070121	0.262502
HSPG2	-0.046482	0.261143
C1RL	-0.030967	0.259151
HSP90B1	0.047744	0.251841
PROZ	-0.089772	0.250598
COL18A1	0.050708	0.249241
ABRACL	-0.098964	0.247299
ADIPOQ	-0.12385	0.245839
DNALI1	-0.096607	0.237283
CAT	0.094925	0.232385
PLA2G7	-0.095005	0.231951
C1QB	0.030441	0.228994
MMP2	-0.041828	0.227456
COLEC10	-0.060054	0.227214
LTBP1	-0.038142	0.225933
LCN2	-0.069068	0.222356
QSOX1	-0.041185	0.222309
IGFBP6	-0.03114	0.221204
NAGLU	0.066909	0.220274
HRG	-0.041721	0.219899
SERPINA10	-0.043108	0.21172
MST1	0.059994	0.210551
H4C1	-0.17048	0.20772
MEF2C	0.103363	0.203885
LTA4H	0.041378	0.201852
APOB	0.031437	0.198526
CA2	-0.090891	0.197903
HPX	-0.0193	0.195995
UBB;UBC;UBC;UBC;UBC;UBC;UBC;UBC;UBB;UBB;RPS27A;UBB;UBC;RPS27A;UBA52;UBC;UBC	-0.07673	0.195437
FGG	0.060461	0.191451
ZNF621;TFRC	-0.043895	0.189081
PZP	-0.119333	0.188481
PRDX6	0.081619	0.186954
SERPINF1	0.020292	0.184662
OAF	-0.035904	0.183667
IGLV8-61	0.13739	0.182579
CLEC3B	-0.02398	0.181586
IGLV3-25	0.099347	0.178529
S100A8	-0.099113	0.173356
LUM	0.023193	0.172194
PRDX2	-0.090135	0.171324
MED13L	0.087763	0.171054
MAN2A1	-0.06325	0.168502
SERPINA7	-0.02585	0.166856
KNG1	0.099019	0.165944
MINPP1	0.073871	0.162299
C4BPA	0.020312	0.162163
PF4V1	-0.027032	0.156748
FETUB	0.0255	0.15523
PI4K2B	-0.015333	0.15203
RARRES2	-0.062026	0.150019
MASP1	-0.026754	0.149911
HYOU1	-0.033023	0.149409
A1BG	0.023226	0.1492
CST3	-0.022788	0.148353
SH3BGRL3	0.101155	0.145703
GGH	0.03958	0.144918
IGHV3-38	0.165353	0.144667
BLVRB	-0.082961	0.144479
SERPINA5	-0.026028	0.144299
C1QA	-0.024698	0.141285
;TUBB;TUBB3;TUBB2A;TUBB;TUBB2B	-0.071057	0.139473
SERPINA4	0.017803	0.138392
H6PD	0.037123	0.136853
CRTAC1	0.034299	0.136215
ANGPTL3	-0.027588	0.132977
AHSG	0.018822	0.129925
FN1	-0.064813	0.12815
VNN1	-0.07674	0.124532
PGK1	0.054524	0.124269
H3-3A;H3-3A;H3-3B;H3-3B;H3-3B;H3-3B;H3C1;H3-3A;HIST3H3;H3-2;H3F3C;HIST2H3A	-0.087907	0.108717
F12	-0.030223	0.107971
IGLV1-40	0.108809	0.103253
LCP1	0.016589	0.101761
CHD4;SELP;SELP;SELP;SELP	-0.036602	0.0998221
PCSK9	-0.026673	0.0987137
SRGN	-0.027599	0.0947436
FGB	0.040971	0.0944194
IL18	0.058358	0.0940152
IGHV5-10-1	0.095998	0.093887
ANG	0.019845	0.0924995
F10	-0.00949	0.0922697
MASP2	0.015313	0.0913305
SERPINA1	-0.079345	0.0910233
LILRA3	-0.040297	0.0903453
IGKV3D-20	0.0887	0.089874
CD14	0.01762	0.0897384
CD59;;CD59;CD59	-0.029453	0.0897097
MYO5C;SLC25A28	-0.044685	0.0883349
PGLYRP2	0.014293	0.0867232
FUCA1	0.043601	0.086528
IGF1	0.022032	0.0851862
MASP1	0.021375	0.0843311
CKM	-0.021095	0.0826111
FCGR2C;FCGR2C;FCGR2A;FCGR2A;FCGR2B;FCGR2B;FCGR2B;FCGR2B;FCGR2B;FCGR2C;FCGR2C;FCGR2C;FCGR2C;FCGR2A	-0.067905	0.0817222
MSN	-0.018697	0.0790123
APOC4-APOC2	0.023238	0.0779658
TNXB	0.016369	0.0773741
A1BG	-0.012834	0.0720536
CPN1	0.012194	0.0709774
KNG1	-0.007238	0.0694499
FCN3	0.016169	0.0691616
CFH	0.091702	0.0635544
PDLIM1	-0.026181	0.0624576
EIF5A;EIF5A;EIF5AL1	-0.049926	0.0596759
GPX3	-0.015995	0.0595965
TNC	0.019041	0.0577748
FN1	0.011926	0.05631
FGA	-0.009689	0.0562717
CCL14	-0.028758	0.0562152
ADGRD2	0.021873	0.0547192
PLEK	-0.022325	0.0533059
CDH5	-0.01199	0.0527329
C9	-0.013317	0.0525675
AFM	0.008413	0.0518854
COMP	0.01003	0.0513504
PEPD	0.007581	0.0493547
CP	-0.07093	0.0492061
LYVE1	-0.012385	0.0469258
ENO1	0.015253	0.0452398
IGHD	-0.026585	0.0451523
APOF	-0.014705	0.0434875
HSPA13	0.006443	0.0433431
CTBS	-0.007924	0.0410747
STXBP5	-0.010245	0.0404465
FLT1;GP1BA	0.010486	0.0397439
MPO	0.015086	0.0393878
LBP	0.016513	0.03873
NME1;NME1-NME2;NME2P1;NME1;NME1;NME2;NME2;NME1-NME2	0.02317	0.0362357
TKT	-0.009742	0.035621
C1R	-0.004004	0.0313051
ITIH4	-0.007905	0.0296983
C1S	-0.004121	0.0285848
TUBB1	0.01415	0.02795
CETP	-0.007797	0.0270972
CFL1;CFL1;BRWD1;CFL1	0.009302	0.0259256
COLEC11	-0.007398	0.02348
PTGDS	0.006835	0.0231799
FCGR3B	0.015206	0.0230426
TTR	-0.012579	0.0200532
PCYOX1	-0.004557	0.0193983
S100A9	-0.010191	0.0171219
C4B	0.003764	0.0166631
EFEMP1	0.003343	0.0135302
FGFBP2	0.005254	0.0117328
IGF2	0.006285	0.0114278
MBL2	0.011065	0.011349
C6	0.000964	0.0074381
SAA4	-0.00075	0.0026899
APOC3	0.002014	0.002267
YWHAZ	0.000715	0.0022303
SH3BGRL2	-0.000893	0.0012178
EVI5;TINCR;PIGN;HSD17B4	-0.000211	0.0004141

## Sheet: Fig1G
	6Y (FC of PD vs H)	10Y (FC of PD vs H)
GSN	-0.11948	-0.0531003
PON3	-0.36519	-0.260055
ITIH2	-0.13113	-0.0752897
IGFBP2	-0.65756	-0.433951
SERPINC1	-0.18241	-0.137275
IL1RAP	-0.2809	-0.228754
FBLN1	-0.19369	-0.132075
FBLN1	-0.16614	-0.1113
CDH5	-0.17065	-0.0119902
C3	0.090654	0.0277207
CFH	0.102151	0.0535734
PRG4	0.376554	0.152375
FGB	-0.38576	-0.30498
GPX3	-0.23176	-0.11052
VCAM1	-0.28096	-0.06896
ITIH3	-0.20484	0.061335
CFI	0.128792	0.124786
PCYOX1	0.246239	0.15688
APCS	0.210584	0.17793
GGH	0.285931	0.162424
LGALS3BP	0.243155	0.166326
SERPINF1	0.158573	0.057528
FN1	0.271009	0.04296

## Sheet: Fig2A
	Healthy_6Y
PON3	14.8514	15.5705	15.1087	15.1098	15.993	15.068	15.3698	15.6112	15.7909	14.7292	14.4756	15.5419	15.4995	15.1752	14.7856	15.8059	14.7856	15.0271	15.5163	14.5806	15.3941	15.4684	15.8775	15.1867	15.0267	15.5396	15.6458	14.964	15.9371	15.7331	15.0076	15.0323	15.089	15.4865	15.5243	15.1783	15.1373	15.0131	15.4044	15.5936	14.7292	15.0844	14.9564	15.1029	15.9407	15.1916	15.6814	16.0183	15.9746
	Healthy_6Y
IGFBP2	13.1532	13.2455	14.4277	14.2482	15.6083	14.2887	14.3314	13.89	15.5963	14.0252	14.1803	15.1333	14.3197	15.008	14.5469	15.1599	14.1216	15.1416	14.8675	13.9035	14.3586	14.5266	16.1706	14.7808	14.7029	16.4487	15.6016	14.2981	15.7698	14.4936	13.9316	15.9996	14.5494	15.5815	15.5279	14.0694	16.2306	12.7523	15.9446	15.026	14.7182	14.5593	13.5914	14.5772	14.9661	15.8277	15.3581	15.2944	13.457
	Healthy_6Y
SHBG	13.8491	15.2941	15.0351	15.2706	14.1742	13.964	14.5433	14.3822	14.6875	13.7922	14.1371	15.9241	15.7856	15.1641	14.9035	14.5701	15.1966	15.5792	15.8077	13.4456	15.0228	14.6576	16.5898	14.9432	14.6999	16.0787	15.6276	14.0544	15.8045	14.9055	14.3563	15.2612	14.2297	15.3111	15.3658	13.7268	14.9026	14.3621	14.9575	15.1218	15.5068	14.6003	14.5577	15.0202	15.0325	15.2311	14.8892	15.3793	14.9451
[truncated: 289 more columns]

## Sheet: Fig2B
	10 y insulin 0 min	10 y HOMA-IR	10 y glucose 0min	10 y HbA1c	10 y BMI	10 y weight	10 y Waist-hip ratio	10 y waist cm	10y Fat Mass kg	10y percent BodyFat	10 y Cholesterol	10 y Triglycerides	10 y LDL	10 y HDL	10 y Blood pressure diast	10 y Blood pressure syst	Age at partus
CRP	0.444491	0.487491	0.343589	0.321543	0.52142	0.467769	0.356607	0.514806	0.527624	0.510213	-0.105684	0.263631	0.0181617	-0.49656	0.298496	0.345256	0.00109688
C3	0.576688	0.613225	0.36247	0.341321	0.494182	0.34527	0.501965	0.515092	0.472975	0.53954	-0.0960342	0.298191	0.0322552	-0.520783	0.347316	0.329541	0.00940683
VTN	0.488806	0.535682	0.375971	0.14024	0.204115	0.130212	0.38894	0.286419	0.156378	0.136925	-0.220042	0.26886	-0.153157	-0.410397	0.186364	0.164042	-0.164018
APOD	-0.536503	-0.596659	-0.461467	-0.373194	-0.432687	-0.313119	-0.523552	-0.494403	-0.370737	-0.373635	0.0882293	-0.327605	0.012099	0.498261	-0.2499	-0.28141	0.0673571
PON3	-0.568985	-0.602055	-0.404616	-0.314796	-0.489935	-0.421385	-0.582091	-0.596673	-0.527336	-0.565062	-0.0254349	-0.540979	-0.149405	0.585706	-0.31657	-0.39391	-0.0372017
IL1RAP	-0.50701	-0.539743	-0.340616	-0.314796	-0.449035	-0.356511	-0.566383	-0.534015	-0.480648	-0.550563	-0.135612	-0.411888	-0.247006	0.392683	-0.29004	-0.31254	-0.106454
HSPG2	-0.511603	-0.558983	-0.399904	-0.326895	-0.327501	-0.289839	-0.448344	-0.431908	-0.349936	-0.374194	-0.145441	-0.408379	-0.207124	0.433849	-0.27827	-0.17321	-0.0137066
SHBG	-0.53255	-0.565876	-0.381343	-0.176448	-0.308161	-0.264294	-0.404055	-0.377415	-0.327043	-0.349285	-0.0200501	-0.36342	-0.130905	0.478643	-0.2634	-0.18036	0.130801
ADIPOQ	-0.609211	-0.616746	-0.324668	-0.231082	-0.306458	-0.254537	-0.48423	-0.40133	-0.294105	-0.326026	-0.072321	-0.488266	-0.183774	0.522405	-0.15545	-0.18699	0.0412251

## Sheet: Fig2C
Subject	Log PON3	Log 10Y HDL	Log 10Y HOMA-IR
1	4.11448	0	1.70036
2	4.17189	-0.05061	0.879542
3	4.23093	0.0413927	0.302379
4	4.23462	-0.0705811	1.15756
5	4.2462	0.0413927	1.07692
6	4.28231	0.0791812	0.482874
7	4.29183	0.20412	0.734177
8	4.29495	0.0413927	0.433147
9	4.33004	0.113943	0.338014
10	4.33221	0.146128	0.539912
11	4.33735	0.113943	0.704341
12	4.34998	0.0791812	0.403387
13	4.35114	-0.00877392	0.853563
14	4.35128	0.0791812	0.619093
15	4.3526	-0.00436481	0.773299
16	4.36127	0.0413927	0.389757
17	4.36202	0.322219	0.735599
18	4.37247	0.0413927	0.91803
19	4.37753	0.0791812	0.839268
20	4.37839	-0.0555173	0.719699
21	4.38552	0.113943	0.434569
22	4.39432	0.113943	0.952308
23	4.39818	0.146128	0.508754
24	4.39934	0.176091	0.413486
25	4.40224	0.0791812	0.761761
26	4.40309	0.0413927	0.80618
27	4.40449	0.146128	0.191886
28	4.40643	0.0791812	-0.0883098
29	4.41227	0.113943	0.778151
30	4.42635	0.0413927	0.497851
31	4.4269	0.20412	0.834209
32	4.42691	0.278754	0.377711
33	4.42747	0.278754	0.413337
34	4.43663	0.146128	0.6163
35	4.43779	0.20412	0.146128
36	4.43917	0.113943	0.817786
37	4.44351	0.278754	0.343299
38	4.45089	0.113943	0.171434
39	4.45093	0.0791812	0.0359187
40	4.4515	0.0791812	0.570024
41	4.45661	-0.0132283	0.809784
42	4.46237	0.113943	0.285907
43	4.47139	0.20412	0.180572
44	4.48334	0.30103
45	4.48405	0.146128	0.208919
46	4.48419	0.146128	0.363821
47	4.48991	0.20412	0.760422
48	4.49413	0.176091	0.467361
49	4.51459	-0.0315171	0.554153
50	4.52257	0.0791812	0.59427
51	4.52421	0.146128	0.576213
52	4.52485	0.0791812	-0.264401
53	4.53947	0.342423	0.139179
54	4.54011	0.176091	0.572097
55	4.54863	0.20412	0.0543577
56	4.5516	0.380211	-0.217368
57	4.55284	0.342423	0.179296
58	4.55317	0.255273	0.38818
59	4.55365	0.176091	0.534308
60	4.55367	0.146128	0.167908
61	4.55457	0.0413927	0.526339
62	4.55471	0.113943	0.39297
63	4.55588	0.113943	0.482874
64	4.56095	0.278754	0.587337
65	4.56657	0.176091	0.564008
66	4.57139	0.342423	0.0863598
67	4.57853	0.20412	0.264188
68	4.58372	0.230449	0.259328
69	4.58392	0	0.61066
70	4.58511	0.176091	0.128399
71	4.59166	0.20412	0.521719
72	4.59311	0.0791812	0.68604
73	4.59335	0.20412	0.594761
74	4.59786	0.146128	0.0907674
75	4.59999	0.176091	0.460062
76	4.60236	0.176091	0.343999
77	4.603	0.20412	0.0877814
78	4.6049	0.20412	0.355388
79	4.60521	0.146128	0.40824
80	4.61031	0.230449	0.373729
81	4.6156	0.176091	0.501759
82	4.62129	0.230449	0.352225
83	4.63175	0.230449	0.102967
84	4.63407	0.0791812	0.329059
85	4.63423	0.146128
86	4.6412	0.255273	0.364488
87	4.66836	0.176091
88	4.66866	0.146128	0.0253059
89	4.66956	0.361728
90	4.67532	0.146128	0.015546
91	4.67582	0.20412	-0.10667
92	4.67952	0.255273	0.329963
93	4.69046	0.176091	0.15188
94	4.69056	0.176091	0.21272
95	4.70352	0.176091	0.282496
96	4.70875	0.20412	-0.49485
97	4.71344	0.230449	0.179552
98	4.71658	0.176091	0.389599
99	4.72268	0.176091	0.247264
100	4.73563	0.278754	0.12624
101	4.73621	0.414973	-0.153251
102	4.73729	0.342423	0.227144
103	4.73835	0.342423	0.104487
104	4.74295	0.342423	-0.113133
105	4.78196	0.342423	-0.0883098
106	4.78369	0.361728	0.0877814
107	4.78473	0.278754
108	4.80136	0.342423	0.280275
109	4.82059	0.30103	0.337836
110	4.82762	0.322219	0.0957503
111	4.85506	0	0.290183

## Sheet: Fig3B
Non-progressors	6Y			10Y
	PLTP	PON3		PLTP	PON3
N1	14.5694	15.4995		14.5754	14.8536
N2	14.3906	15.7279		15.2672	15.7405
N3	14.1247	15.7373		15.3297	16.037
N4	14.8064	15.8775		14.9666	15.737
N5	14.412	14.7506		14.786	14.7855
N6	14.4263	14.9907		14.3942	14.3841
N7	15.1846	15.5006		15.1358	15.1102
N8	14.5164	15.4465		14.3304	15.2275
N9	14.9753	15.3329		14.9223	15.2887
N10	14.1645	15.0131		15.1654	15.2268
N11	15.0586	15.2		15.3047	15.1512
N12	14.7599	14.9233		15.3628	14.8957
N13	15.0171	14.9706		14.1922	14.8962
N14	15.002	15.1374		15.3235	15.5079
N15	15.0696	15.8061		15.4454	15.8945
N16	15.3674	15.7331		15.5245	15.7557
N17	15.5428	14.7292		15.2738	14.6379
N18	14.6006	15.8059		15.0012	15.6884
N19	14.5293	15.0997		14.3877	15.1269
N20	15.2308	15.2787		15.3998	15.2972
N21	14.5907	15.1867		14.8941	15.0291
N22	15.3076	15.5766		15.4772	15.2908
N23	14.8038	16.0666		15.0707	15.9498
N24	14.7042	14.5344		14.8249	14.6143
N25	15.2247	15.3698		15.2938	15.4177
N26	15.6137	15.993		15.415	15.8853
N27	14.4236	15.3312		14.877	15.3946
N28	14.8886	15.0839		14.8768	14.7857
N29	14.6951	14.9258		14.6333	15.2588
N30	14.7532	14.9931		14.4945	14.8933
N31	15.6172	15.6458		15.2692	15.8911
N32	15.2224	15.4044		15.1064	15.5311
N33	15.2313	15.9371		15.5912	15.6248
N34	14.4545	14.5544		14.686	14.2255
N35	15.1323	15.1317		15.6357	15.1343
N36	15.2846	16.0183		15.1523	15.2808
N37	15.3125	15.8111		15.6201	15.7333
N38	14.3176	15.4463		14.9945	15.5817
N39	15.4058	14.7954		15.1683	14.6314
N40	14.9359	14.7856		15.077	14.704
N41	14.6039	15.8305		15.0379	15.7314
	6Y			10Y
T2D-progressor	PLTP	PON3		PLTP	PON3
T1	14.8093	15.0505		13.6524	14.6267
T2	14.7325	14.6024		13.7511	13.8587
T3	15.3779	14.4103		14.3889	14.0671
T4	15.1512	15.4985		14.641	15.1698
T5	14.647	15.0303		15.0125	14.4903
T6	14.0305	14.1933		13.8937	14.1056
T7	14.5538	15.1029		14.5586	14.742
T8	14.8592	15.089		14.506	15.0312
T9	15.6184	15.524		14.7081	15.0819
	6Y			10Y
Prediabetes-progressors	PLTP	PON3		PLTP	PON3
P1	14.7482	14.9755		15.1577	14.7077
P2	15.1071	15.6891		14.6433	14.761
P3	14.8171	15.5852		15.0029	15.127
P4	14.662	14.5806		14.917	14.2571
P5	14.4119	14.6805		14.5256	14.6239
P6	15.2361	14.5841		15.2439	14.2675
P7	14.9358	15.4211		15.1776	15.3863
P8	14.8492	15.3126		15.331	15.1858
P9	14.7428	15.599		15.2304	15.2532
P10	15.4034	15.473		14.6376	15.3516
P11	14.7354	15.7909		14.9302	15.6682
P12	14.9463	14.7856		14.6949	14.9971
P13	14.2869	14.5593		14.474	14.5447
P14	14.8535	15.5396		15.4304	15.6577
P15	15.2087	15.5882		14.5199	16.1282
P16	15.2955	15.1916		15.234	15.0798
P17	15.2413	15.6993		14.9094	16.0137
P18	14.9217	15.3414		14.5897	15.1304
P19	14.8352	15.0323		15.4682	15.1201

[truncated: 32 more sheets: Fig3A, Fig3C, Fig3E, Fig4C, Fig4D, Fig4E, Fig4G, Fig5A, Fig5B, FigS1C, FigS2A, FigS2B, FigS2C-D, FigS2E, FigS2F, FigS3A, FigS3B, FigS3C, FigS4A, FigS4B-D …]
